# Supplementary material for: Insights into triterpene synthesis and unsaturated fatty-acid accumulation provided by chromosomal-level genome analysis of Akebia trifoliata subsp. australis
Source: Hortic Res. 2021 Feb 1;8:33. doi: 10.1038/s41438-020-00458-y (PMC7848005; doi:10.1038/s41438-020-00458-y)
Supplement: Supplementary file 1 — Supplementary table S3 and S8 [file 41438_2020_458_MOESM1_ESM.xls]

## Sheet: Integrated functional annotatio
Supplementary Information Table S3. Integrated functional annotation of protein-coding genes in A. trifoliata var. australis genome.
#GeneID	GO_annotation	KEGG_annotation	KOG_class	KOG_class_annotation	Pfam_annotation	Swissprot_annotation	TrEMBL_annotation	nr_annotation
EVM0020491.1	Cellular Component: intracellular membrane-bounded organelle (GO:0043231);; Cellular Component: cytoplasmic part (GO:0044444);;	--	--	--	Putative S-adenosyl-L-methionine-dependent methyltransferase	Probable methyltransferase PMT26 GN=At5g64030 OS=Arabidopsis thaliana (Mouse-ear cress) PE=2 SV=1	ATP binding protein, putative {ECO:0000313|EMBL:EEF46058.1} OS=Ricinus communis (Castor bean) PE=4 SV=1	PREDICTED: probable methyltransferase PMT24 [Nelumbo nucifera]
EVM0015233.1	--	--	--	--	Dof domain, zinc finger	Dof zinc finger protein DOF5.7 GN=DOF5.7 OS=Arabidopsis thaliana (Mouse-ear cress) PE=2 SV=1	Putative uncharacterized protein {ECO:0000313|EMBL:CCB45146.1} OS=Vitis vinifera (Grape) PE=4 SV=1	PREDICTED: dof zinc finger protein DOF1.1-like [Vitis vinifera]
EVM0018740.1	Biological Process: cellular component organization (GO:0016043);; Biological Process: cellular process (GO:0044763);;	--	--	--	P21-Rho-binding domain	CRIB domain-containing protein RIC4 GN=RIC4 OS=Arabidopsis thaliana (Mouse-ear cress) PE=1 SV=1	Putative uncharacterized protein {ECO:0000313|EMBL:CBI17643.3} OS=Vitis vinifera (Grape) PE=4 SV=1	PREDICTED: CRIB domain-containing protein RIC4-like [Nelumbo nucifera]
EVM0020443.1	--	--	[R]	General function prediction only	PPR repeat	Pentatricopeptide repeat-containing protein At2g02750 GN=PCMP-E22 OS=Arabidopsis thaliana (Mouse-ear cress) PE=2 SV=2	Putative uncharacterized protein {ECO:0000313|EMBL:CBI32007.3} OS=Vitis vinifera (Grape) PE=4 SV=1	PREDICTED: pentatricopeptide repeat-containing protein At2g02750 [Vitis vinifera]
EVM0014245.1	Molecular Function: protein disulfide isomerase activity (GO:0003756);; Cellular Component: endoplasmic reticulum membrane (GO:0005789);; Biological Process: protein folding (GO:0006457);; Molecular Function: oxidoreductase activity, acting on a sulfur group of donors, disulfide as acceptor (GO:0016671);; Molecular Function: flavin adenine dinucleotide binding (GO:0050660);; Biological Process: o…	K10950|0|tcc:TCM_029437|K10950 ERO1-like protein alpha [EC:1.8.4.-] | (RefSeq) Endoplasmic reticulum oxidoreductins 1 isoform 1	[OU]	--	Endoplasmic Reticulum Oxidoreductin 1 (ERO1)	Endoplasmic reticulum oxidoreductin-1 (Precursor) GN=T9N14.18 OS=Arabidopsis thaliana (Mouse-ear cress) PE=1 SV=1	Endoplasmic reticulum oxidoreductins 1 isoform 1 {ECO:0000313|EMBL:EOY27644.1} OS=Theobroma cacao (Cacao) PE=4 SV=1	PREDICTED: endoplasmic reticulum oxidoreductin-1 [Nelumbo nucifera]
EVM0021722.1	--	--	--	--	--	--	Uncharacterized protein {ECO:0000313|EMBL:KDO56757.1} OS=Citrus sinensis (Sweet orange) PE=4 SV=1	PREDICTED: uncharacterized protein LOC104610653 [Nelumbo nucifera]
EVM0015920.1	--	--	[R]	General function prediction only	PPR repeat family	Pentatricopeptide repeat-containing protein At2g16880 GN=At2g16880 OS=Arabidopsis thaliana (Mouse-ear cress) PE=2 SV=1	Putative uncharacterized protein {ECO:0000313|EMBL:CAN78081.1} OS=Vitis vinifera (Grape) PE=4 SV=1	PREDICTED: pentatricopeptide repeat-containing protein At2g16880 [Nelumbo nucifera]
EVM0013761.1	Molecular Function: phospholipid binding (GO:0005543);;	K20456|0|pop:POPTR_0005s16130g|K20456 oxysterol-binding protein 1 | (RefSeq) POPTRDRAFT_559189; hypothetical protein	[I]	Lipid transport and metabolism	Oxysterol-binding protein	Oxysterol-binding protein-related protein 1C GN=ORP1C OS=Arabidopsis thaliana (Mouse-ear cress) PE=2 SV=1	Uncharacterized protein {ECO:0000313|EMBL:EEE94413.2} OS=Populus trichocarpa (Western balsam poplar) PE=4 SV=2	PREDICTED: oxysterol-binding protein-related protein 1C-like [Nelumbo nucifera]
EVM0013856.1	--	--	[R]	General function prediction only	PPR repeat family	Pentatricopeptide repeat-containing protein At5g65560 GN=At5g65560 OS=Arabidopsis thaliana (Mouse-ear cress) PE=2 SV=1	Uncharacterized protein {ECO:0000313|EMBL:ERP50707.1} OS=Populus trichocarpa (Western balsam poplar) PE=4 SV=1	hypothetical protein POPTR_0017s06150g [Populus trichocarpa]
EVM0012391.1	--	--	--	--	--	Flowering-promoting factor 1 GN=FPF1 OS=Sinapis alba (White mustard) PE=2 SV=1	Uncharacterized protein {ECO:0000313|EMBL:KDO72841.1} OS=Citrus sinensis (Sweet orange) PE=4 SV=1	PREDICTED: flowering-promoting factor 1-like protein 2 [Nelumbo nucifera]
EVM0018414.1	Cellular Component: integral component of membrane (GO:0016021);; Biological Process: transmembrane transport (GO:0055085);;	K15113|3.75876e-166|pda:103708999|K15113 solute carrier family 25 (mitochondrial iron transporter), member 28/37 | (RefSeq) mitoferrin-like	[C]	Energy production and conversion	Mitochondrial carrier protein	S-adenosylmethionine carrier 1, chloroplastic/mitochondrial (Precursor) GN=F23K16.90 OS=Arabidopsis thaliana (Mouse-ear cress) PE=1 SV=1	Putative uncharacterized protein {ECO:0000313|EMBL:ABR16477.1} OS=Picea sitchensis (Sitka spruce) PE=2 SV=1	PREDICTED: mitoferrin-like [Elaeis guineensis]
EVM0011625.1	Molecular Function: 3-deoxy-7-phosphoheptulonate synthase activity (GO:0003849);; Biological Process: aromatic amino acid family biosynthetic process (GO:0009073);;	--	--	--	Class-II DAHP synthetase family	Phospho-2-dehydro-3-deoxyheptonate aldolase 2, chloroplastic (Precursor) GN=DHS2 OS=Arabidopsis thaliana (Mouse-ear cress) PE=2 SV=2	Phospho-2-dehydro-3-deoxyheptonate aldolase 1, chloroplast, putative {ECO:0000313|EMBL:EEF31161.1} OS=Ricinus communis (Castor bean) PE=4 SV=1	PREDICTED: phospho-2-dehydro-3-deoxyheptonate aldolase 2, chloroplastic-like [Nelumbo nucifera]
EVM0000967.1	--	--	--	--	--	--	Cytoplasmic tRNA 2-thiolation protein 1 {ECO:0000313|EMBL:EOY18099.1} OS=Theobroma cacao (Cacao) PE=4 SV=1	PREDICTED: uncharacterized protein LOC104454330 [Eucalyptus grandis]
EVM0019963.1	Biological Process: protein methylation (GO:0006479);; Molecular Function: methyltransferase activity (GO:0008168);;	K11436|0|pper:PRUPE_ppa002788mg|K11436 type I protein arginine methyltransferase [EC:2.1.1.319] | (RefSeq) hypothetical protein	[OKT]	--	Methyltransferase domain	Probable protein arginine N-methyltransferase 3 GN=PRMT3 OS=Arabidopsis thaliana (Mouse-ear cress) PE=2 SV=1	Putative uncharacterized protein {ECO:0000313|EMBL:CCB58640.1} OS=Vitis vinifera (Grape) PE=4 SV=1	PREDICTED: probable protein arginine N-methyltransferase 3 [Nelumbo nucifera]
EVM0020112.1	--	--	--	--	--	--	Uncharacterized protein {ECO:0000313|EnsemblPlants:Bra035690.1-P} OS=Brassica rapa subsp. pekinensis (Chinese cabbage) PE=4 SV=1	PREDICTED: uncharacterized protein LOC103864900 [Brassica rapa]
EVM0013504.1	Molecular Function: N-acetyltransferase activity (GO:0008080);;	--	--	--	Acetyltransferase (GNAT) family	Uncharacterized N-acetyltransferase ycf52 GN=ycf52 OS=Porphyra purpurea (Red seaweed) PE=3 SV=1	N-acetyltransferase, putative {ECO:0000313|EMBL:EEF47652.1} OS=Ricinus communis (Castor bean) PE=4 SV=1	PREDICTED: uncharacterized N-acetyltransferase ycf52 [Nelumbo nucifera]
EVM0009833.1	Molecular Function: metal ion binding (GO:0046872);;	K19045|2.67759e-114|vvi:100247631|K19045 E3 ubiquitin-protein ligase BIG BROTHER and related proteins [EC:2.3.2.27] | (RefSeq) E3 ubiquitin ligase BIG BROTHER-related	[O]	Posttranslational modification, protein turnover, chaperones	Ring finger domain	E3 ubiquitin ligase BIG BROTHER-related GN=BBR OS=Arabidopsis thaliana (Mouse-ear cress) PE=2 SV=1	Putative uncharacterized protein {ECO:0000313|EMBL:CBI29028.3} OS=Vitis vinifera (Grape) PE=4 SV=1	PREDICTED: E3 ubiquitin ligase BIG BROTHER-related [Nelumbo nucifera]
EVM0019680.1	Biological Process: drug transmembrane transport (GO:0006855);; Molecular Function: drug transmembrane transporter activity (GO:0015238);; Molecular Function: antiporter activity (GO:0015297);; Cellular Component: membrane (GO:0016020);;	--	--	--	--	MATE efflux family protein 4, chloroplastic (Precursor) GN=DTX46 OS=Arabidopsis thaliana (Mouse-ear cress) PE=2 SV=1	MATE efflux family protein {ECO:0000256|RuleBase:RU004914} OS=Theobroma cacao (Cacao) PE=3 SV=1	PREDICTED: MATE efflux family protein 4, chloroplastic [Nelumbo nucifera]
EVM0018835.1	Biological Process: lipid transport (GO:0006869);; Molecular Function: lipid binding (GO:0008289);;	--	--	--	Protease inhibitor/seed storage/LTP family	Non-specific lipid-transfer protein 8 (Precursor) GN=LTP8 OS=Arabidopsis thaliana (Mouse-ear cress) PE=3 SV=1	Non-specific lipid-transfer protein {ECO:0000256|RuleBase:RU000628} OS=Eucalyptus grandis (Flooded gum) PE=3 SV=1	PREDICTED: non-specific lipid-transfer protein 8 [Nelumbo nucifera]
EVM0024946.1	Molecular Function: binding (GO:0005488);; Molecular Function: oxidoreductase activity (GO:0016491);;	--	[Q]	Secondary metabolites biosynthesis, transport and catabolism	Cytochrome P450	Cytochrome P450 89A2 GN=F13O11.20 OS=Arabidopsis thaliana (Mouse-ear cress) PE=2 SV=2	Uncharacterized protein {ECO:0000313|EMBL:KDP21787.1} OS=Jatropha curcas (Barbados nut) PE=3 SV=1	PREDICTED: cytochrome P450 89A2-like [Nelumbo nucifera]
EVM0023128.3	Molecular Function: histone acetyltransferase activity (GO:0004402);; Cellular Component: nucleus (GO:0005634);; Biological Process: DNA repair (GO:0006281);; Biological Process: response to UV-B (GO:0010224);; Biological Process: histone acetylation (GO:0016573);;	--	[KL]	--	WD domain, G-beta repeat	Dynein assembly factor with WDR repeat domains 1 GN=DAW1 OS=Chlamydomonas reinhardtii (Chlamydomonas smithii) PE=1 SV=1	Putative uncharacterized protein {ECO:0000313|EMBL:CBI19401.3} OS=Vitis vinifera (Grape) PE=4 SV=1	PREDICTED: DNA excision repair protein ERCC-8 [Vitis vinifera]
EVM0002557.1	--	--	--	--	--	--	Uncharacterized protein {ECO:0000313|EMBL:EMJ23791.1} OS=Prunus persica (Peach) PE=4 SV=1	PREDICTED: uncharacterized protein LOC104597440 isoform X2 [Nelumbo nucifera]
EVM0019933.1	Molecular Function: protein serine/threonine kinase activity (GO:0004674);; Molecular Function: ATP binding (GO:0005524);; Biological Process: protein phosphorylation (GO:0006468);;	K14498|0|vvi:100243594|K14498 serine/threonine-protein kinase SRK2 [EC:2.7.11.1] | (RefSeq) serine/threonine-protein kinase SAPK3	[T]	Signal transduction mechanisms	Protein kinase domain	Serine/threonine-protein kinase SAPK3 GN=OSJNBa0027P10.6 OS=Oryza sativa subsp. japonica (Rice) PE=1 SV=1	Uncharacterized protein {ECO:0000313|EMBL:KDP30449.1} OS=Jatropha curcas (Barbados nut) PE=4 SV=1	hypothetical protein JCGZ_17137 [Jatropha curcas]
EVM0002933.2	--	--	[O]	Posttranslational modification, protein turnover, chaperones	Ring finger domain	E3 ubiquitin-protein ligase MBR1 GN=MBR1 OS=Arabidopsis thaliana (Mouse-ear cress) PE=1 SV=1	Putative uncharacterized protein {ECO:0000313|EMBL:CCB45827.1} OS=Vitis vinifera (Grape) PE=4 SV=1	PREDICTED: probable E3 ubiquitin-protein ligase HIP1 isoform X2 [Nelumbo nucifera]
EVM0009612.1	--	--	--	--	Legume lectin domain	L-type lectin-domain containing receptor kinase IV.2 (Precursor) GN=F5K20.110 OS=Arabidopsis thaliana (Mouse-ear cress) PE=2 SV=1	Uncharacterized protein {ECO:0000313|EnsemblPlants:PGSC0003DMT400068513} OS=Solanum tuberosum (Potato) PE=3 SV=1	PREDICTED: L-type lectin-domain containing receptor kinase S.4-like [Vitis vinifera]
EVM0018136.1	--	--	--	--	Starch binding domain	Phosphoglucan, water dikinase, chloroplastic (Precursor) OS=Arabidopsis thaliana (Mouse-ear cress) PE=1 SV=1	Putative uncharacterized protein {ECO:0000313|EMBL:CCB55499.1} OS=Vitis vinifera (Grape) PE=4 SV=1	PREDICTED: uncharacterized protein LOC104601244 isoform X2 [Nelumbo nucifera]
EVM0024175.1	Cellular Component: endoplasmic reticulum (GO:0005783);; Biological Process: fatty acid biosynthetic process (GO:0006633);; Biological Process: response to cold (GO:0009409);; Biological Process: response to light stimulus (GO:0009416);; Cellular Component: membrane (GO:0016020);; Molecular Function: transferase activity, transferring acyl groups other than amino-acyl groups (GO:0016747);;	K15397|0|pop:POPTR_0009s03190g|K15397 3-ketoacyl-CoA synthase [EC:2.3.1.199] | (RefSeq) POPTRDRAFT_804585; beta-ketoacyl-CoA synthase family protein	--	--	FAE1/Type III polyketide synthase-like protein	3-ketoacyl-CoA synthase 3 (Precursor) GN=KCS3 OS=Arabidopsis thaliana (Mouse-ear cress) PE=2 SV=3	3-ketoacyl-CoA synthase {ECO:0000256|PIRNR:PIRNR036417} OS=Jatropha curcas (Barbados nut) PE=3 SV=1	hypothetical protein JCGZ_05640 [Jatropha curcas]
EVM0015267.2	Biological Process: cell wall macromolecule metabolic process (GO:0044036);; Biological Process: primary metabolic process (GO:0044238);;	--	--	--	--	--	Uncharacterized protein {ECO:0000313|EMBL:EEE80466.1} OS=Populus trichocarpa (Western balsam poplar) PE=4 SV=1	hypothetical protein POPTR_0002s12930g [Populus trichocarpa]
EVM0010289.1	--	--	--	--	Ubiquitin-2 like Rad60 SUMO-like	Membrane-anchored ubiquitin-fold protein 3 (Precursor) GN=P0431B06.16 OS=Oryza sativa subsp. japonica (Rice) PE=3 SV=1	Putative uncharacterized protein {ECO:0000313|EMBL:CBI19110.3} OS=Vitis vinifera (Grape) PE=4 SV=1	PREDICTED: membrane-anchored ubiquitin-fold protein 3-like isoform X2 [Nelumbo nucifera]
EVM0019006.1	Biological Process: metabolic process (GO:0008152);; Molecular Function: hydrolase activity (GO:0016787);;	K07025|1.44957e-146|vvi:100263185|K07025 putative hydrolase of the HAD superfamily | (RefSeq) uncharacterized LOC100263185	[R]	General function prediction only	Haloacid dehalogenase-like hydrolase	--	Putative uncharacterized protein {ECO:0000313|EMBL:ABK94360.1} OS=Populus trichocarpa (Western balsam poplar) PE=2 SV=1	PREDICTED: uncharacterized protein LOC104596512 [Nelumbo nucifera]
EVM0011278.1	Cellular Component: chloroplast inner membrane (GO:0009706);; Biological Process: chloroplast fission (GO:0010020);; Biological Process: regulation of division septum assembly (GO:0032955);; Molecular Function: identical protein binding (GO:0042802);; Molecular Function: ATPase binding (GO:0051117);;	--	--	--	Septum formation topological specificity factor MinE	Cell division topological specificity factor homolog, chloroplastic (Precursor) OS=Arabidopsis thaliana (Mouse-ear cress) PE=1 SV=1	Uncharacterized protein {ECO:0000313|EMBL:KCW86548.1} OS=Eucalyptus grandis (Flooded gum) PE=4 SV=1	PREDICTED: cell division topological specificity factor homolog, chloroplastic-like isoform X2 [Nelumbo nucifera]
EVM0015369.1	Molecular Function: oxidoreductase activity, acting on paired donors, with incorporation or reduction of molecular oxygen, 2-oxoglutarate as one donor, and incorporation of one atom each of oxygen into both donors (GO:0016706);; Biological Process: metabolic process (GO:0044710);;	--	[QR]	--	non-haem dioxygenase in morphine synthesis N-terminal	Probable 2-oxoglutarate/Fe(II)-dependent dioxygenase GN=DIOX2 OS=Papaver somniferum (Opium poppy) PE=2 SV=1	Uncharacterized protein {ECO:0000313|EMBL:ESR34079.1} OS=Citrus clementina PE=3 SV=1	hypothetical protein CICLE_v10005336mg [Citrus clementina]
EVM0020817.1	Molecular Function: ATP binding (GO:0005524);; Cellular Component: mitochondrion (GO:0005739);; Cellular Component: chloroplast stroma (GO:0009570);; Cellular Component: thylakoid (GO:0009579);; Biological Process: chloroplast organization (GO:0009658);; Biological Process: embryo development ending in seed dormancy (GO:0009793);; Cellular Component: chloroplast envelope (GO:0009941);; Cellular C…	--	[O]	Posttranslational modification, protein turnover, chaperones	TCP-1/cpn60 chaperonin family	RuBisCO large subunit-binding protein subunit alpha, chloroplastic (Precursor; Fragment) OS=Brassica napus (Rape) PE=2 SV=2	RUBISCO SUBUNIT BINDING-protein ALPHA SUBUNIT {ECO:0000313|EMBL:EEE87480.1} OS=Populus trichocarpa (Western balsam poplar) PE=3 SV=1	PREDICTED: ruBisCO large subunit-binding protein subunit alpha [Populus euphratica]
EVM0015510.1	Molecular Function: hydrolase activity, hydrolyzing O-glycosyl compounds (GO:0004553);; Cellular Component: cell wall (GO:0005618);; Biological Process: cellular glucan metabolic process (GO:0006073);; Molecular Function: xyloglucan:xyloglucosyl transferase activity (GO:0016762);; Cellular Component: apoplast (GO:0048046);;	K08235|2.39888e-179|vvi:100250908|K08235 xyloglucan:xyloglucosyl transferase [EC:2.4.1.207] | (RefSeq) probable xyloglucan endotransglucosylase/hydrolase protein 26	--	--	Glycosyl hydrolases family 16	Probable xyloglucan endotransglucosylase/hydrolase protein 26 (Precursor) GN=F16A16.40 OS=Arabidopsis thaliana (Mouse-ear cress) PE=2 SV=1	Xyloglucan endotransglucosylase/hydrolase {ECO:0000256|RuleBase:RU361120} OS=Vitis vinifera (Grape) PE=3 SV=1	PREDICTED: probable xyloglucan endotransglucosylase/hydrolase protein 26 [Vitis vinifera]
EVM0023645.1	Molecular Function: monooxygenase activity (GO:0004497);; Molecular Function: iron ion binding (GO:0005506);; Molecular Function: electron transfer activity (GO:0009055);; Molecular Function: oxidoreductase activity, acting on paired donors, with incorporation or reduction of molecular oxygen (GO:0016705);; Molecular Function: oxygen binding (GO:0019825);; Molecular Function: heme binding (GO:002…	--	[QI]	--	Cytochrome P450	Taxadiene 5-alpha hydroxylase OS=Taxus cuspidata (Japanese yew) PE=1 SV=2	Coffea canephora DH200=94 genomic scaffold, scaffold_278 {ECO:0000313|EMBL:CDP18717.1} OS=Coffea canephora (Robusta coffee) PE=3 SV=1	PREDICTED: taxadiene 5-alpha hydroxylase [Prunus mume]
EVM0011261.1	Cellular Component: cytoplasm (GO:0005737);; Biological Process: tRNA thio-modification (GO:0034227);;	K12161|6.51653e-61|vvi:100257432|K12161 ubiquitin related modifier 1 | (RefSeq) ubiquitin-related modifier 1 homolog 2	[O]	Posttranslational modification, protein turnover, chaperones	Urm1 (Ubiquitin related modifier)	Ubiquitin-related modifier 1 homolog 2 {ECO:0000255|HAMAP-Rule:MF_03048} GN=At3g61113 OS=Arabidopsis thaliana (Mouse-ear cress) PE=3 SV=1	Ubiquitin-related modifier 1 homolog {ECO:0000256|HAMAP-Rule:MF_03048} OS=Vitis vinifera (Grape) PE=3 SV=1	PREDICTED: ubiquitin-related modifier 1 homolog 2 [Vitis vinifera]
EVM0024530.1	--	--	--	--	Glycosyl hydrolases family 43	--	Putative uncharacterized protein {ECO:0000313|EMBL:CCB57737.1} OS=Vitis vinifera (Grape) PE=3 SV=1	PREDICTED: uncharacterized protein LOC104608413 isoform X1 [Nelumbo nucifera]
EVM0008040.1	--	--	[R]	General function prediction only	Reverse transcriptase-like	--	RNA-directed DNA polymerase (Reverse transcriptase), Ribonuclease H {ECO:0000313|EMBL:EOX94716.1} OS=Theobroma cacao (Cacao) PE=4 SV=1	PREDICTED: uncharacterized protein LOC105111495, partial [Populus euphratica]
EVM0013145.1	--	--	--	--	--	--	18S pre-ribosomal assembly protein gar2-related, putative isoform 1 {ECO:0000313|EMBL:EOY01581.1} OS=Theobroma cacao (Cacao) PE=4 SV=1	PREDICTED: uncharacterized protein LOC104597869 isoform X1 [Nelumbo nucifera]
EVM0007542.1	--	K12795|9.86142e-80|vvi:100244083|K12795 suppressor of G2 allele of SKP1 | (RefSeq) protein SGT1 homolog	[T]	Signal transduction mechanisms	CS domain	Protein SGT1 homolog GN=OsJ_02663 OS=Oryza sativa subsp. japonica (Rice) PE=1 SV=1	SGT1 {ECO:0000313|EMBL:AFM35697.1} OS=Vitis pseudoreticulata PE=2 SV=1	PREDICTED: protein SGT1 homolog A [Nelumbo nucifera]
EVM0019132.1	Molecular Function: acid phosphatase activity (GO:0003993);; Cellular Component: extracellular region (GO:0005576);; Molecular Function: metal ion binding (GO:0046872);;	--	[G]	Carbohydrate transport and metabolism	Calcineurin-like phosphoesterase	Purple acid phosphatase 2 (Precursor) GN=PAP2 OS=Ipomoea batatas (Sweet potato) PE=1 SV=1	Purple acid phosphatase {ECO:0000256|RuleBase:RU361203} OS=Amborella trichopoda PE=3 SV=1	PREDICTED: purple acid phosphatase 6-like [Solanum tuberosum]
EVM0009381.1	Molecular Function: peroxidase activity (GO:0004601);; Biological Process: response to oxidative stress (GO:0006979);; Molecular Function: heme binding (GO:0020037);; Molecular Function: metal ion binding (GO:0046872);; Biological Process: oxidation-reduction process (GO:0055114);;	K00430|2.89047e-171|fve:101291128|K00430 peroxidase [EC:1.11.1.7] | (RefSeq) peroxidase 7	--	--	Peroxidase	Peroxidase 7 (Precursor) OS=Arabidopsis thaliana (Mouse-ear cress) PE=2 SV=1	Uncharacterized protein {ECO:0000313|EMBL:AFK40503.1} OS=Lotus japonicus (Lotus corniculatus var. japonicus) PE=2 SV=1	PREDICTED: peroxidase 7-like [Fragaria vesca subsp. vesca]
EVM0011000.1	--	--	[K]	Transcription	HSF-type DNA-binding	Heat stress transcription factor A-5 OS=Arabidopsis thaliana (Mouse-ear cress) PE=2 SV=1	DNA binding protein, putative {ECO:0000313|EMBL:EEF39654.1} OS=Ricinus communis (Castor bean) PE=3 SV=1	PREDICTED: heat stress transcription factor A-5 [Nelumbo nucifera]
EVM0004602.1	Biological Process: transcription, DNA-templated (GO:0006351);;	--	--	--	B3 DNA binding domain	Regulatory protein viviparous-1 GN=VP1 OS=Zea mays (Maize) PE=2 SV=1	Uncharacterized protein {ECO:0000313|EMBL:ERN10991.1} OS=Amborella trichopoda PE=4 SV=1	PREDICTED: B3 domain-containing transcription factor LEC2-like [Nelumbo nucifera]
EVM0023838.1	Molecular Function: oxidoreductase activity (GO:0016491);; Cellular Component: intrinsic component of mitochondrial inner membrane (GO:0031304);; Molecular Function: flavin adenine dinucleotide binding (GO:0050660);; Biological Process: oxidation-reduction process (GO:0055114);;	K17871|0|pop:POPTR_0009s05180g|K17871 NADH:ubiquinone reductase (non-electrogenic) [EC:1.6.5.9] | (RefSeq) POPTRDRAFT_203252; hypothetical protein	[C]	Energy production and conversion	Pyridine nucleotide-disulphide oxidoreductase	Internal alternative NAD(P)H-ubiquinone oxidoreductase A2, mitochondrial (Precursor) GN=NDA2 OS=Arabidopsis thaliana (Mouse-ear cress) PE=2 SV=1	Uncharacterized protein {ECO:0000313|EMBL:KDP46479.1} OS=Jatropha curcas (Barbados nut) PE=4 SV=1	PREDICTED: internal alternative NAD(P)H-ubiquinone oxidoreductase A1, mitochondrial-like isoform X1 [Nelumbo nucifera]
EVM0021267.1	--	--	[R]	General function prediction only	--	--	Uncharacterized protein {ECO:0000313|EMBL:EMJ23525.1} OS=Prunus persica (Peach) PE=4 SV=1	PREDICTED: A-kinase anchor protein 17A [Nelumbo nucifera]
EVM0025267.1	Biological Process: endocytosis (GO:0006897);; Cellular Component: integral component of membrane (GO:0016021);; Biological Process: positive regulation of vacuole organization (GO:0044090);; Biological Process: protein K63-linked deubiquitination (GO:0070536);; Biological Process: protein K48-linked deubiquitination (GO:0071108);; Biological Process: positive regulation of intracellular protein …	K11866|0|tcc:TCM_021319|K11866 STAM-binding protein [EC:3.4.19.12] | (RefSeq) Associated molecule with the SH3 domain of STAM 3 isoform 1	[T]	Signal transduction mechanisms	JAB1/Mov34/MPN/PAD-1 ubiquitin protease	AMSH-like ubiquitin thioesterase 3 GN=AMSH3 OS=Arabidopsis thaliana (Mouse-ear cress) PE=1 SV=2	Putative uncharacterized protein {ECO:0000313|EMBL:CBI22917.3} OS=Vitis vinifera (Grape) PE=4 SV=1	PREDICTED: AMSH-like ubiquitin thioesterase 3 isoform X1 [Nelumbo nucifera]
EVM0010478.1	--	--	--	--	Phloem protein 2	Protein PHLOEM PROTEIN 2-LIKE A1 GN=PP2A1 OS=Arabidopsis thaliana (Mouse-ear cress) PE=2 SV=1	Uncharacterized protein {ECO:0000313|EMBL:KDO77409.1} OS=Citrus sinensis (Sweet orange) PE=4 SV=1	PREDICTED: protein PHLOEM PROTEIN 2-LIKE A1-like [Citrus sinensis]
EVM0009407.1	Cellular Component: extracellular region (GO:0005576);; Cellular Component: cell wall (GO:0005618);; Cellular Component: Golgi apparatus (GO:0005794);; Cellular Component: cytosol (GO:0005829);; Molecular Function: glycogenin glucosyltransferase activity (GO:0008466);; Cellular Component: plasmodesma (GO:0009506);; Cellular Component: membrane (GO:0016020);; Biological Process: cellulose biosynth…	K13379|0|vvi:100256140|K13379 reversibly glycosylated polypeptide / UDP-arabinopyranose mutase [EC:2.4.1.- 5.4.99.30] | (RefSeq) alpha-1,4-glucan-protein synthase [UDP-forming] 2	--	--	Reversibly glycosylated polypeptide	Alpha-1,4-glucan-protein synthase [UDP-forming] 2 GN=UPTG2 OS=Solanum tuberosum (Potato) PE=1 SV=1	Putative uncharacterized protein {ECO:0000313|EMBL:CCB51090.1} OS=Vitis vinifera (Grape) PE=4 SV=1	PREDICTED: alpha-1,4-glucan-protein synthase [UDP-forming] 2 [Vitis vinifera]
EVM0019602.1	--	--	[R]	General function prediction only	PPR repeat family	Pentatricopeptide repeat-containing protein At5g01110 GN=At5g01110 OS=Arabidopsis thaliana (Mouse-ear cress) PE=2 SV=1	Putative uncharacterized protein {ECO:0000313|EMBL:CAN63985.1} OS=Vitis vinifera (Grape) PE=4 SV=1	PREDICTED: pentatricopeptide repeat-containing protein At5g01110 [Nelumbo nucifera]
EVM0011156.1	Molecular Function: nucleic acid binding (GO:0003676);; Cellular Component: intracellular (GO:0005622);; Molecular Function: metal ion binding (GO:0046872);; Biological Process: regulation of cellular process (GO:0050794);;	K09191|0|vvi:100260239|K09191 general transcription factor IIIA | (RefSeq) transcription factor IIIA	[R]	General function prediction only	Zinc finger, C2H2 type	Uncharacterized zinc finger protein At4g06634 GN=At4g06634 OS=Arabidopsis thaliana (Mouse-ear cress) PE=1 SV=1	Putative uncharacterized protein {ECO:0000313|EMBL:CBI32873.3} OS=Vitis vinifera (Grape) PE=4 SV=1	PREDICTED: transcription factor IIIA [Nelumbo nucifera]
EVM0019563.1	--	--	--	--	Myb/SANT-like DNA-binding domain	--	Uncharacterized protein {ECO:0000313|EnsemblPlants:Bra009135.1-P} OS=Brassica rapa subsp. pekinensis (Chinese cabbage) PE=4 SV=1	PREDICTED: uncharacterized protein LOC103936313 [Pyrus x bretschneideri]
EVM0023094.1	--	K14816|0|cit:102630868|K14816 pre-60S factor REI1 | (RefSeq) zinc finger protein 622	[R]	General function prediction only	C2H2 type zinc-finger (2 copies)	--	Coffea canephora DH200=94 genomic scaffold, scaffold_66 {ECO:0000313|EMBL:CDP12454.1} OS=Coffea canephora (Robusta coffee) PE=4 SV=1	unnamed protein product [Coffea canephora]
EVM0020646.1	--	--	[R]	General function prediction only	--	--	Putative uncharacterized protein {ECO:0000313|EMBL:CCB59828.1} OS=Vitis vinifera (Grape) PE=4 SV=1	PREDICTED: uncharacterized protein LOC104586087 isoform X2 [Nelumbo nucifera]
EVM0017973.1	--	--	[S]	Function unknown	Membrane transport protein	--	Auxin efflux carrier family protein, putative {ECO:0000313|EMBL:EOY15869.1} OS=Theobroma cacao (Cacao) PE=4 SV=1	PREDICTED: uncharacterized transporter YBR287W-like [Nelumbo nucifera]
EVM0005459.1	Molecular Function: structural constituent of ribosome (GO:0003735);; Cellular Component: nucleolus (GO:0005730);; Cellular Component: plasma membrane (GO:0005886);; Biological Process: translation (GO:0006412);; Cellular Component: chloroplast (GO:0009507);; Cellular Component: cytosolic large ribosomal subunit (GO:0022625);; Biological Process: ribosome biogenesis (GO:0042254);;	K02936|3.69197e-176|sbi:SORBI_02g029400|K02936 large subunit ribosomal protein L7Ae | (RefSeq) SORBIDRAFT_02g029400, Sb02g029400; hypothetical protein	[J]	Translation, ribosomal structure and biogenesis	Ribosomal protein L7Ae/L30e/S12e/Gadd45 family	60S ribosomal protein L7a OS=Oryza sativa subsp. japonica (Rice) PE=2 SV=1	Putative uncharacterized protein Sb02g029400 {ECO:0000313|EMBL:EER99160.1} OS=Sorghum bicolor (Sorghum) PE=4 SV=1	PREDICTED: 60S ribosomal protein L7a [Nelumbo nucifera]
EVM0020250.1	Cellular Component: extracellular region (GO:0005576);; Molecular Function: manganese ion binding (GO:0030145);; Molecular Function: nutrient reservoir activity (GO:0045735);;	--	--	--	Cupin	Putative germin-like protein 2-1 (Precursor) OS=Oryza sativa subsp. japonica (Rice) PE=3 SV=1	Putative uncharacterized protein {ECO:0000313|EMBL:CCB61162.1} OS=Vitis vinifera (Grape) PE=4 SV=1	PREDICTED: putative germin-like protein 2-1 [Vitis vinifera]
EVM0006764.1	Biological Process: hormone-mediated signaling pathway (GO:0009755);; Biological Process: post-embryonic development (GO:0009791);; Biological Process: response to lipid (GO:0033993);; Biological Process: cellular response to oxygen-containing compound (GO:1901701);;	K14495|4.69475e-58|vvi:100266007|K14495 F-box protein GID2 | (RefSeq) F-box protein GID2	--	--	F-box domain	F-box protein GID2 GN=T22A6.40 OS=Arabidopsis thaliana (Mouse-ear cress) PE=1 SV=1	Putative uncharacterized protein {ECO:0000313|EMBL:CCB45788.1} OS=Vitis vinifera (Grape) PE=4 SV=1	PREDICTED: F-box protein GID2 [Vitis vinifera]
EVM0022051.1	Cellular Component: vacuole (GO:0005773);;	K14503|7.65633e-142|pxb:103941280|K14503 brassinosteroid resistant 1/2 | (RefSeq) BES1/BZR1 homolog protein 2-like	--	--	Plant protein of unknown function (DUF822)	Protein BRASSINAZOLE-RESISTANT 1 GN=F9E10_7 OS=Arabidopsis thaliana (Mouse-ear cress) PE=1 SV=1	Putative uncharacterized protein {ECO:0000313|EMBL:CCB44478.1} OS=Vitis vinifera (Grape) PE=4 SV=1	PREDICTED: BES1/BZR1 homolog protein 2-like [Pyrus x bretschneideri]
EVM0011833.1	Biological Process: polysaccharide biosynthetic process (GO:0000271);; Molecular Function: ATP binding (GO:0005524);; Cellular Component: plasma membrane (GO:0005886);; Biological Process: obsolete ATP catabolic process (GO:0006200);; Biological Process: pattern specification process (GO:0007389);; Biological Process: regulation of cell size (GO:0008361);; Molecular Function: xenobiotic transmemb…	--	[Q]	Secondary metabolites biosynthesis, transport and catabolism	ABC transporter transmembrane region	ABC transporter B family member 19 GN=MLD15.2 OS=Arabidopsis thaliana (Mouse-ear cress) PE=1 SV=1	Multidrug resistance protein 1, 2, putative {ECO:0000313|EMBL:EEF45035.1} OS=Ricinus communis (Castor bean) PE=3 SV=1	multidrug resistance protein 1, 2, putative [Ricinus communis]
EVM0014379.1	--	K14558|2.6276e-52|pmum:103328037|K14558 periodic tryptophan protein 2 | (RefSeq) periodic tryptophan protein 2 homolog	[A]	RNA processing and modification	WD domain, G-beta repeat	Protein HIRA OS=Oryza sativa subsp. japonica (Rice) PE=2 SV=1	Putative uncharacterized protein {ECO:0000313|EMBL:ACU15927.1} (Fragment) OS=Glycine max (Soybean) PE=2 SV=1	unknown [Glycine max]
EVM0015763.2	--	--	--	--	--	--	Uncharacterized protein {ECO:0000313|EMBL:EXB78392.1} OS=Morus notabilis PE=4 SV=1	hypothetical protein L484_003254 [Morus notabilis]
EVM0009207.1	Cellular Component: chloroplast thylakoid membrane (GO:0009535);; Biological Process: leaf morphogenesis (GO:0009965);; Biological Process: cellular cation homeostasis (GO:0030003);; Biological Process: cell differentiation (GO:0030154);; Molecular Function: heat shock protein binding (GO:0031072);; Biological Process: positive regulation of catalytic activity (GO:0043085);; Biological Process: p…	--	--	--	--	--	Uncharacterized protein {ECO:0000313|EMBL:KGN58857.1} OS=Cucumis sativus (Cucumber) PE=4 SV=1	PREDICTED: uncharacterized protein LOC104601062 [Nelumbo nucifera]
EVM0000671.1	--	--	--	--	Stigma-specific protein, Stig1	--	Uncharacterized protein {ECO:0000313|EMBL:ERP61677.1} OS=Populus trichocarpa (Western balsam poplar) PE=4 SV=1	PREDICTED: uncharacterized protein LOC104594054 [Nelumbo nucifera]
EVM0006395.1	Molecular Function: transferase activity, transferring phosphorus-containing groups (GO:0016772);;	K04733|0|cit:102622122|K04733 interleukin-1 receptor-associated kinase 4 [EC:2.7.11.1] | (RefSeq) putative receptor-like protein kinase At4g00960	--	--	Protein tyrosine kinase	Cysteine-rich receptor-like protein kinase 25 (Precursor) GN=CRK25 OS=Arabidopsis thaliana (Mouse-ear cress) PE=3 SV=1	Cysteine-rich RLK 10, putative {ECO:0000313|EMBL:EOX99157.1} OS=Theobroma cacao (Cacao) PE=4 SV=1	PREDICTED: cysteine-rich receptor-like protein kinase 10-like [Citrus sinensis]
EVM0004208.1	Biological Process: mitotic recombination (GO:0006312);; Biological Process: embryo sac egg cell differentiation (GO:0009560);; Biological Process: flower development (GO:0009908);; Biological Process: leaf development (GO:0048366);;	--	--	--	--	Armadillo repeat-containing protein LFR {ECO:0000305} OS=Arabidopsis thaliana (Mouse-ear cress) PE=2 SV=1	Putative uncharacterized protein {ECO:0000313|EMBL:CAN69148.1} OS=Vitis vinifera (Grape) PE=4 SV=1	PREDICTED: armadillo repeat-containing protein LFR [Vitis vinifera]
EVM0004329.1	Molecular Function: protein serine/threonine phosphatase activity (GO:0004722);; Biological Process: protein dephosphorylation (GO:0006470);; Cellular Component: protein serine/threonine phosphatase complex (GO:0008287);; Molecular Function: metal ion binding (GO:0046872);;	K01102|0|vvi:100258978|K01102 pyruvate dehydrogenase phosphatase [EC:3.1.3.43] | (RefSeq) probable protein phosphatase 2C 25	[T]	Signal transduction mechanisms	Protein phosphatase 2C	Probable protein phosphatase 2C 43 OS=Oryza sativa subsp. japonica (Rice) PE=3 SV=2	Putative uncharacterized protein {ECO:0000313|EMBL:CBI30015.3} OS=Vitis vinifera (Grape) PE=3 SV=1	PREDICTED: probable protein phosphatase 2C 43 [Nelumbo nucifera]
EVM0009778.1	Molecular Function: structural constituent of ribosome (GO:0003735);; Cellular Component: cell wall (GO:0005618);; Cellular Component: plasma membrane (GO:0005886);; Biological Process: rRNA export from nucleus (GO:0006407);; Biological Process: translation (GO:0006412);; Cellular Component: cytosolic small ribosomal subunit (GO:0022627);;	K02979|8.08046e-38|bdi:100831273|K02979 small subunit ribosomal protein S28e | (RefSeq) 40S ribosomal protein S28	[J]	Translation, ribosomal structure and biogenesis	Ribosomal protein S28e	40S ribosomal protein S28 GN=RPS28 OS=Zea mays (Maize) PE=3 SV=1	Uncharacterized protein {ECO:0000313|EnsemblPlants:Traes_3AL_C0DE37B98.1} (Fragment) OS=Triticum aestivum (Wheat) PE=3 SV=1	PREDICTED: 40S ribosomal protein S28 [Nelumbo nucifera]
EVM0024665.1	Biological Process: response to stimulus (GO:0050896);; Molecular Function: organic cyclic compound binding (GO:0097159);; Molecular Function: heterocyclic compound binding (GO:1901363);;	K11699|0|cit:102608479|K11699 RNA-dependent RNA polymerase [EC:2.7.7.48] | (RefSeq) RNA-dependent RNA polymerase 1	[A]	RNA processing and modification	RNA dependent RNA polymerase	RNA-dependent RNA polymerase 1 GN=F10B6.19 OS=Arabidopsis thaliana (Mouse-ear cress) PE=2 SV=1	RNA-directed RNA Polymerase family protein {ECO:0000313|EMBL:EEE88903.1} OS=Populus trichocarpa (Western balsam poplar) PE=4 SV=1	PREDICTED: probable RNA-dependent RNA polymerase 1 [Nelumbo nucifera]
EVM0024741.1	Cellular Component: vacuolar proton-transporting V-type ATPase, V0 domain (GO:0000220);; Cellular Component: plasma membrane (GO:0005886);; Cellular Component: chloroplast (GO:0009507);; Molecular Function: proton transmembrane transporter activity (GO:0015078);; Biological Process: ATP hydrolysis coupled proton transport (GO:0015991);; Cellular Component: integral component of membrane (GO:00160…	K02155|3.05735e-109|cmo:103488024|K02155 V-type H+-transporting ATPase 16kDa proteolipid subunit | (RefSeq) V-type proton ATPase 16 kDa proteolipid subunit	[C]	Energy production and conversion	ATP synthase subunit C	V-type proton ATPase 16 kDa proteolipid subunit OS=Kalanchoe daigremontiana (Devil&apos;s backbone) PE=2 SV=1	V-H+-ATPase subunit c protein {ECO:0000313|EMBL:ACU87545.1} OS=Limonium bicolor PE=2 SV=1	hypothetical protein MIMGU_mgv1a015204mg [Erythranthe guttata]
EVM0019019.1	--	--	--	--	Protein of unknown function (DUF1336)	--	Uncharacterized protein {ECO:0000313|EMBL:EOY03551.1} OS=Theobroma cacao (Cacao) PE=4 SV=1	Uncharacterized protein TCM_018665 [Theobroma cacao]
EVM0019255.1	Molecular Function: catalytic activity (GO:0003824);; Cellular Component: plasma membrane (GO:0005886);; Biological Process: metabolic process (GO:0008152);;	K17506|7.83301e-180|pop:POPTR_0005s17110g|K17506 protein phosphatase 1L [EC:3.1.3.16] | (RefSeq) POPTRDRAFT_1078275; hypothetical protein	[T]	Signal transduction mechanisms	Protein phosphatase 2C	Probable protein phosphatase 2C 10 GN=At1g34750 OS=Arabidopsis thaliana (Mouse-ear cress) PE=2 SV=1	Uncharacterized protein {ECO:0000313|EMBL:EEE94374.1} OS=Populus trichocarpa (Western balsam poplar) PE=4 SV=1	PREDICTED: probable protein phosphatase 2C 10 [Nelumbo nucifera]
EVM0008084.1	--	--	--	--	Wound-induced protein	--	Uncharacterized protein {ECO:0000313|EnsemblPlants:Solyc07g054780.1.1} OS=Solanum lycopersicum (Tomato) PE=4 SV=1	PREDICTED: uncharacterized protein LOC544070 [Solanum lycopersicum]
EVM0018575.1	--	--	--	--	--	--	Uncharacterized protein {ECO:0000313|EMBL:EXB77330.1} OS=Morus notabilis PE=4 SV=1	hypothetical protein L484_010156 [Morus notabilis]
EVM0015345.1	--	--	--	--	non-haem dioxygenase in morphine synthesis N-terminal	--	2-oxoglutarate and Fe(II)-dependent oxygenase domain-containing protein, putative {ECO:0000313|EMBL:EOY17750.1} OS=Theobroma cacao (Cacao) PE=4 SV=1	PREDICTED: gibberellin 2-beta-dioxygenase 8 [Nelumbo nucifera]
EVM0015574.1	--	--	--	--	--	--	Putative uncharacterized protein {ECO:0000313|EMBL:CAN76834.1} OS=Vitis vinifera (Grape) PE=4 SV=1	PREDICTED: uncharacterized protein LOC104603254 [Nelumbo nucifera]
EVM0017708.2	Molecular Function: catalytic activity (GO:0003824);; Molecular Function: ATP binding (GO:0005524);; Cellular Component: transcription factor TFIIF complex (GO:0005674);; Biological Process: transcription initiation from RNA polymerase II promoter (GO:0006367);; Biological Process: protein targeting to membrane (GO:0006612);; Biological Process: membrane fusion (GO:0006944);; Biological Process: …	--	--	--	--	--	Putative uncharacterized protein {ECO:0000313|EMBL:CBI31489.3} OS=Vitis vinifera (Grape) PE=4 SV=1	PREDICTED: uncharacterized protein LOC100259846 [Vitis vinifera]
EVM0023598.3	--	--	--	--	--	Putative E3 ubiquitin-protein ligase LIN-1 {ECO:0000250|UniProtKB:D1FP53} OS=Lotus japonicus (Lotus corniculatus var. japonicus) PE=2 SV=2	Putative uncharacterized protein {ECO:0000313|EMBL:CCB52134.1} OS=Vitis vinifera (Grape) PE=4 SV=1	PREDICTED: putative E3 ubiquitin-protein ligase LIN [Nelumbo nucifera]
EVM0012141.1	Molecular Function: DNA binding (GO:0003677);; Molecular Function: DNA-binding transcription factor activity (GO:0003700);; Cellular Component: nucleus (GO:0005634);; Biological Process: regulation of transcription, DNA-templated (GO:0006355);;	--	--	--	AP2 domain	Ethylene-responsive transcription factor RAP2-11 GN=T29J13.210 OS=Arabidopsis thaliana (Mouse-ear cress) PE=2 SV=1	Putative uncharacterized protein {ECO:0000313|EMBL:CAN65440.1} OS=Vitis vinifera (Grape) PE=4 SV=1	PREDICTED: ethylene-responsive transcription factor RAP2-13-like [Vitis vinifera]
EVM0013480.1	--	--	[KR]	--	mTERF	--	Mitochondrial transcription termination factor family protein, putative {ECO:0000313|EMBL:EOY27493.1} OS=Theobroma cacao (Cacao) PE=4 SV=1	PREDICTED: uncharacterized protein LOC104603506 [Nelumbo nucifera]
EVM0000084.1	Molecular Function: transferase activity (GO:0016740);; Biological Process: cellular biosynthetic process (GO:0044249);;	--	[M]	Cell wall/membrane/envelope biogenesis	--	Glucose-1-phosphate adenylyltransferase small subunit 1, chloroplastic (Precursor) GN=AGPC OS=Vicia faba (Broad bean) PE=2 SV=1	Glucose-1-phosphate adenylyltransferase {ECO:0000256|RuleBase:RU003565} OS=Ricinus communis (Castor bean) PE=3 SV=1	glucose-1-phosphate adenylyltransferase, putative [Ricinus communis]
EVM0003686.1	Molecular Function: cysteine synthase activity (GO:0004124);; Biological Process: cysteine biosynthetic process from serine (GO:0006535);; Molecular Function: transferase activity (GO:0016740);;	--	[E]	Amino acid transport and metabolism	Pyridoxal-phosphate dependent enzyme	Cysteine synthase OS=Citrullus lanatus (Watermelon) PE=1 SV=1	Cysteine synthase {ECO:0000256|RuleBase:RU003985} OS=Morus notabilis PE=3 SV=1	PREDICTED: cysteine synthase-like, partial [Cucumis sativus]
EVM0013711.1	Cellular Component: intracellular (GO:0005622);; Biological Process: signal transduction (GO:0007165);;	--	[T]	Signal transduction mechanisms	Ras family	Rho GTPase-activating protein 3 GN=ROPGAP3 OS=Arabidopsis thaliana (Mouse-ear cress) PE=2 SV=1	Uncharacterized protein {ECO:0000313|EnsemblPlants:GLYMA03G42090.1} OS=Glycine max (Soybean) PE=4 SV=1	PREDICTED: rho GTPase-activating protein 5-like [Elaeis guineensis]
EVM0023842.1	Biological Process: histidine biosynthetic process (GO:0000105);; Molecular Function: histidinol-phosphatase activity (GO:0004401);; Biological Process: sulfur compound metabolic process (GO:0006790);; Molecular Function: 3'(2'),5'-bisphosphate nucleotidase activity (GO:0008441);; Molecular Function: inositol monophosphate 1-phosphatase activity (GO:0008934);; Cellular Component: chloroplast (GO:…	K18649|0|vvi:100260677|K18649 inositol-phosphate phosphatase / L-galactose 1-phosphate phosphatase / histidinol-phosphatase [EC:3.1.3.25 3.1.3.93 3.1.3.15] | (RefSeq) bifunctional phosphatase IMPL2, chloroplastic	[G]	Carbohydrate transport and metabolism	Inositol monophosphatase family	Bifunctional phosphatase IMPL2, chloroplastic (Precursor) GN=T22F8.20 OS=Arabidopsis thaliana (Mouse-ear cress) PE=1 SV=1	Putative uncharacterized protein {ECO:0000313|EMBL:CBI37692.3} OS=Vitis vinifera (Grape) PE=4 SV=1	PREDICTED: bifunctional phosphatase IMPL2, chloroplastic-like [Nelumbo nucifera]
EVM0018375.1	Molecular Function: RNA binding (GO:0003723);; Cellular Component: cytosol (GO:0005829);; Cellular Component: plastid chromosome (GO:0009508);; Cellular Component: chloroplast stroma (GO:0009570);; Biological Process: plastid transcription (GO:0042793);; Biological Process: positive regulation of transcription, DNA-templated (GO:0045893);;	--	--	--	--	--	Putative uncharacterized protein {ECO:0000313|EMBL:CCB43312.1} OS=Vitis vinifera (Grape) PE=4 SV=1	PREDICTED: uncharacterized protein LOC104591644 [Nelumbo nucifera]
EVM0020831.1	--	--	--	--	--	--	Uncharacterized protein {ECO:0000313|EMBL:EMJ10899.1} OS=Prunus persica (Peach) PE=4 SV=1	PREDICTED: uncharacterized protein LOC104603796 isoform X1 [Nelumbo nucifera]
EVM0006673.1	Biological Process: regulation of cellular process (GO:0050794);; Biological Process: response to stimulus (GO:0050896);;	--	--	--	No apical meristem (NAM) protein	NAC domain-containing protein 2 GN=T1N6.12 OS=Arabidopsis thaliana (Mouse-ear cress) PE=2 SV=2	NAC domain-containing protein 2 {ECO:0000313|EMBL:EXB60108.1} OS=Morus notabilis PE=4 SV=1	NAC domain-containing protein 2 [Morus notabilis]
EVM0018271.1	--	K00422|2.29956e-149|pda:103721490|K00422 polyphenol oxidase [EC:1.10.3.1] | (RefSeq) polyphenol oxidase, chloroplastic-like	--	--	Protein of unknown function (DUF_B2219)	Polyphenol oxidase, chloroplastic (Precursor) OS=Malus domestica (Apple) PE=2 SV=1	Uncharacterized protein {ECO:0000313|EMBL:EEE97464.1} OS=Populus trichocarpa (Western balsam poplar) PE=4 SV=1	PREDICTED: polyphenol oxidase, chloroplastic-like [Phoenix dactylifera]
EVM0007358.1	--	--	--	--	--	Transcription factor bHLH36 GN=MIO24.9 OS=Arabidopsis thaliana (Mouse-ear cress) PE=2 SV=1	DNA binding protein, putative {ECO:0000313|EMBL:EEF52020.1} OS=Ricinus communis (Castor bean) PE=4 SV=1	PREDICTED: uncharacterized protein LOC104593222 [Nelumbo nucifera]
EVM0008294.1	Molecular Function: protein tyrosine kinase activity (GO:0004713);; Molecular Function: ATP binding (GO:0005524);; Biological Process: protein phosphorylation (GO:0006468);; Biological Process: plant-type cell wall modification (GO:0009827);; Biological Process: pollen tube growth (GO:0009860);;	--	[T]	Signal transduction mechanisms	Protein tyrosine kinase	Probable protein kinase At2g41970 GN=At2g41970 OS=Arabidopsis thaliana (Mouse-ear cress) PE=2 SV=1	Kinase superfamily protein {ECO:0000313|EMBL:EOY09540.1} OS=Theobroma cacao (Cacao) PE=3 SV=1	PREDICTED: probable protein kinase At2g41970 isoform X1 [Nelumbo nucifera]
EVM0018357.1	Molecular Function: glucuronosyl-N-acetylglucosaminyl-proteoglycan 4-alpha-N-acetylglucosaminyltransferase activity (GO:0050508);;	--	[GMW]	--	Exostosin family	Probable glycosyltransferase At5g03795 GN=At5g03795 OS=Arabidopsis thaliana (Mouse-ear cress) PE=3 SV=2	Catalytic, putative {ECO:0000313|EMBL:EEF37799.1} OS=Ricinus communis (Castor bean) PE=4 SV=1	PREDICTED: probable glycosyltransferase At3g07620 [Nelumbo nucifera]
EVM0016735.1	Molecular Function: 3-beta-hydroxy-delta5-steroid dehydrogenase activity (GO:0003854);; Biological Process: cellular metabolic process (GO:0044237);; Molecular Function: delta4-3-oxosteroid 5beta-reductase activity (GO:0047787);; Molecular Function: coenzyme binding (GO:0050662);; Biological Process: oxidation-reduction process (GO:0055114);;	--	--	--	--	3-oxo-Delta(4,5)-steroid 5-beta-reductase OS=Digitalis lanata (Grecian foxglove) PE=1 SV=1	Coffea canephora DH200=94 genomic scaffold, scaffold_1 {ECO:0000313|EMBL:CDO97253.1} OS=Coffea canephora (Robusta coffee) PE=4 SV=1	PREDICTED: 3-oxo-Delta(4,5)-steroid 5-beta-reductase-like [Nelumbo nucifera]
EVM0014256.1	Biological Process: regulation of translation (GO:0006417);; Biological Process: protein dephosphorylation (GO:0006470);; Molecular Function: protein tyrosine/serine/threonine phosphatase activity (GO:0008138);; Molecular Function: transferase activity, transferring pentosyl groups (GO:0016763);;	K15463|0|vvi:100254132|K15463 tRNA A64-2'-O-ribosylphosphate transferase [EC:2.4.2.-] | (RefSeq) uncharacterized LOC100254132	[A]	RNA processing and modification	Initiator tRNA phosphoribosyl transferase	--	Putative uncharacterized protein {ECO:0000313|EMBL:CBI28003.3} OS=Vitis vinifera (Grape) PE=4 SV=1	PREDICTED: tRNA A64-2&apos;-O-ribosylphosphate transferase isoform X1 [Nelumbo nucifera]
EVM0000607.1	Molecular Function: hydrolase activity, hydrolyzing O-glycosyl compounds (GO:0004553);; Biological Process: macromolecule biosynthetic process (GO:0009059);; Biological Process: cellular biosynthetic process (GO:0044249);; Biological Process: cellular carbohydrate metabolic process (GO:0044262);; Biological Process: carbohydrate metabolic process (GO:0044723);; Biological Process: carbohydrate de…	K01214|0|pmum:103333796|K01214 isoamylase [EC:3.2.1.68] | (RefSeq) isoamylase 2, chloroplastic	[G]	Carbohydrate transport and metabolism	Carbohydrate-binding module 48 (Isoamylase N-terminal domain)	Isoamylase 2, chloroplastic (Precursor) GN=F15K9.9 OS=Arabidopsis thaliana (Mouse-ear cress) PE=1 SV=2	Uncharacterized protein {ECO:0000313|EMBL:EMJ02949.1} OS=Prunus persica (Peach) PE=4 SV=1	PREDICTED: isoamylase 2, chloroplastic [Nelumbo nucifera]
EVM0008310.1	Molecular Function: Rho GDP-dissociation inhibitor activity (GO:0005094);; Cellular Component: cytoplasm (GO:0005737);;	K12462|4.61734e-123|cmo:103495665|K12462 Rho GDP-dissociation inhibitor | (RefSeq) rho GDP-dissociation inhibitor 1-like	[T]	Signal transduction mechanisms	RHO protein GDP dissociation inhibitor	Rho GDP-dissociation inhibitor 1 GN=GDI1 OS=Arabidopsis thaliana (Mouse-ear cress) PE=1 SV=1	Uncharacterized protein {ECO:0000313|EMBL:KCW77068.1} OS=Eucalyptus grandis (Flooded gum) PE=4 SV=1	PREDICTED: rho GDP-dissociation inhibitor 1-like [Eucalyptus grandis]
EVM0018352.3	Biological Process: tryptophan biosynthetic process (GO:0000162);; Molecular Function: anthranilate synthase activity (GO:0004049);; Cellular Component: mitochondrion (GO:0005739);; Cellular Component: chloroplast (GO:0009507);; Biological Process: response to bacterium (GO:0009617);; Biological Process: response to salt stress (GO:0009651);; Biological Process: response to ethylene (GO:0009723);…	K01658|2.12803e-132|vvi:100257728|K01658 anthranilate synthase component II [EC:4.1.3.27] | (RefSeq) anthranilate synthase beta subunit 1, chloroplastic	[E]	Amino acid transport and metabolism	Glutamine amidotransferase class-I	Anthranilate synthase beta subunit 1, chloroplastic (Precursor) GN=F4F7.39 OS=Arabidopsis thaliana (Mouse-ear cress) PE=1 SV=1	Putative uncharacterized protein {ECO:0000313|EMBL:CBI26786.3} OS=Vitis vinifera (Grape) PE=4 SV=1	PREDICTED: anthranilate synthase beta subunit 1, chloroplastic-like isoform X1 [Vitis vinifera]
EVM0022625.1	--	--	[R]	General function prediction only	PPR repeat	Pentatricopeptide repeat-containing protein At5g48910 GN=PCMP-H38 OS=Arabidopsis thaliana (Mouse-ear cress) PE=2 SV=1	Putative uncharacterized protein {ECO:0000313|EMBL:CCB51663.1} OS=Vitis vinifera (Grape) PE=4 SV=1	PREDICTED: pentatricopeptide repeat-containing protein At5g66520-like [Nelumbo nucifera]
EVM0009623.1	--	K10357|1.0585e-07|tcc:TCM_037396|K10357 myosin V | (RefSeq) Myosin, putative isoform 1	--	--	--	--	Myosin, putative isoform 1 {ECO:0000313|EMBL:EOY30053.1} OS=Theobroma cacao (Cacao) PE=4 SV=1	Myosin, putative isoform 1 [Theobroma cacao]
EVM0014442.1	Molecular Function: GTP binding (GO:0005525);; Cellular Component: Golgi stack (GO:0005795);; Cellular Component: plasma membrane (GO:0005886);; Biological Process: intracellular protein transport (GO:0006886);; Biological Process: small GTPase mediated signal transduction (GO:0007264);; Biological Process: cellulose biosynthetic process (GO:0030244);; Biological Process: Golgi vesicle transport …	K07942|5.97058e-130|fve:101301576|K07942 ADP-ribosylation factor-like protein 1 | (RefSeq) ADP-ribosylation factor 1	[U]	Intracellular trafficking, secretion, and vesicular transport	ADP-ribosylation factor family	ADP-ribosylation factor 1 GN=ARF1 OS=Brassica rapa subsp. pekinensis (Chinese cabbage) PE=2 SV=3	ADP-ribosylation factor 3 isoform 1 {ECO:0000313|EMBL:EOY31732.1} OS=Theobroma cacao (Cacao) PE=3 SV=1	PREDICTED: ADP-ribosylation factor 1-like isoform 1 [Fragaria vesca subsp. vesca]
EVM0009580.1	Molecular Function: protein dimerization activity (GO:0046983);;	--	--	--	Helix-loop-helix DNA-binding domain	Transcription factor bHLH30 OS=Arabidopsis thaliana (Mouse-ear cress) PE=1 SV=1	Basic helix-loop-helix family protein {ECO:0000313|EMBL:EEE88800.1} OS=Populus trichocarpa (Western balsam poplar) PE=4 SV=1	Transcription factor bHLH30 -like protein [Gossypium arboreum]
EVM0019387.1	Molecular Function: ATP binding (GO:0005524);; Cellular Component: cytosol (GO:0005829);; Biological Process: rRNA processing (GO:0006364);; Biological Process: protein folding (GO:0006457);; Molecular Function: unfolded protein binding (GO:0051082);;	K09495|0|vvi:100264926|K09495 T-complex protein 1 subunit gamma | (RefSeq) T-complex protein 1 subunit gamma	[O]	Posttranslational modification, protein turnover, chaperones	TCP-1/cpn60 chaperonin family	T-complex protein 1 subunit gamma {ECO:0000303|PubMed:11599560} OS=Arabidopsis thaliana (Mouse-ear cress) PE=1 SV=1	T-complex protein 1 subunit gamma {ECO:0000256|RuleBase:RU004191} OS=Vitis vinifera (Grape) PE=3 SV=1	PREDICTED: T-complex protein 1 subunit gamma [Nelumbo nucifera]
EVM0002728.1	--	--	--	--	Remorin, C-terminal region	Uncharacterized protein At3g61260 GN=At3g61260 OS=Arabidopsis thaliana (Mouse-ear cress) PE=1 SV=1	Coffea canephora DH200=94 genomic scaffold, scaffold_263 {ECO:0000313|EMBL:CDP18653.1} OS=Coffea canephora (Robusta coffee) PE=4 SV=1	PREDICTED: uncharacterized protein At3g61260-like [Nelumbo nucifera]
EVM0019402.1	--	--	--	--	Plant specific eukaryotic initiation factor 4B	--	Putative uncharacterized protein {ECO:0000313|EMBL:CCB43984.1} OS=Vitis vinifera (Grape) PE=4 SV=1	PREDICTED: hepatoma-derived growth factor-related protein 2-like [Nelumbo nucifera]
EVM0010472.1	Biological Process: transcription, DNA-templated (GO:0006351);;	K09285|0|vvi:100252316|K09285 AP2-like factor, ANT lineage | (RefSeq) AP2-like ethylene-responsive transcription factor ANT	--	--	AP2 domain	AP2-like ethylene-responsive transcription factor ANT GN=T28I19.30 OS=Arabidopsis thaliana (Mouse-ear cress) PE=1 SV=2	Putative uncharacterized protein {ECO:0000313|EMBL:CCB45724.1} OS=Vitis vinifera (Grape) PE=4 SV=1	PREDICTED: AP2-like ethylene-responsive transcription factor ANT [Nelumbo nucifera]
EVM0005860.1	Molecular Function: monooxygenase activity (GO:0004497);; Molecular Function: iron ion binding (GO:0005506);; Molecular Function: electron transfer activity (GO:0009055);; Molecular Function: oxidoreductase activity, acting on paired donors, with incorporation or reduction of molecular oxygen (GO:0016705);; Molecular Function: heme binding (GO:0020037);; Biological Process: oxidation-reduction pr…	--	[QI]	--	Cytochrome P450	Cytochrome P450 CYP72A219 OS=Panax ginseng (Korean ginseng) PE=2 SV=1	Cytochrome P450 {ECO:0000313|EMBL:BAF98466.1} OS=Coptis japonica var. dissecta PE=2 SV=1	PREDICTED: cytochrome P450 CYP72A219-like [Nelumbo nucifera]
EVM0023790.1	--	K21026|9.09815e-147|pda:103697607|K21026 acetylajmaline esterase [EC:3.1.1.80] | (RefSeq) GDSL esterase/lipase At1g28570-like	--	--	GDSL-like Lipase/Acylhydrolase	GDSL esterase/lipase At1g31550 (Precursor) GN=At1g31550 OS=Arabidopsis thaliana (Mouse-ear cress) PE=2 SV=1	Coffea canephora DH200=94 genomic scaffold, scaffold_2401 {ECO:0000313|EMBL:CDP21061.1} OS=Coffea canephora (Robusta coffee) PE=4 SV=1	PREDICTED: GDSL esterase/lipase At1g28610-like [Nelumbo nucifera]
EVM0013037.1	Molecular Function: calmodulin-dependent protein kinase activity (GO:0004683);; Molecular Function: calcium ion binding (GO:0005509);; Molecular Function: ATP binding (GO:0005524);; Biological Process: protein phosphorylation (GO:0006468);; Biological Process: plant-type cell wall modification (GO:0009827);; Biological Process: pollen tube growth (GO:0009860);;	K13412|0|vvi:100246254|K13412 calcium-dependent protein kinase [EC:2.7.11.1] | (RefSeq) calcium-dependent protein kinase 20	[T]	Signal transduction mechanisms	Protein kinase domain	Calcium-dependent protein kinase 20 GN=CPK20 OS=Arabidopsis thaliana (Mouse-ear cress) PE=3 SV=1	Calcium-dependent protein kinase 20 {ECO:0000313|EMBL:EXC26388.1} OS=Morus notabilis PE=4 SV=1	Calcium-dependent protein kinase 20 [Morus notabilis]
EVM0018775.1	Molecular Function: structural constituent of ribosome (GO:0003735);; Cellular Component: ribosome (GO:0005840);; Biological Process: translation (GO:0006412);;	K02901|1.36925e-88|vvi:100261052|K02901 large subunit ribosomal protein L27e | (RefSeq) 60S ribosomal protein L27-3	[J]	Translation, ribosomal structure and biogenesis	Ribosomal L27e protein family	60S ribosomal protein L27 GN=RPL27 OS=Pisum sativum (Garden pea) PE=2 SV=1	60S ribosomal protein L27 {ECO:0000256|RuleBase:RU000575} OS=Musa acuminata subsp. malaccensis (Wild banana) PE=3 SV=1	PREDICTED: 60S ribosomal protein L27-3 [Vitis vinifera]
EVM0011700.1	Molecular Function: peptidase activity (GO:0008233);;	--	--	--	Subtilase family	Subtilisin-like protease (Precursor) GN=At5g67360 OS=Arabidopsis thaliana (Mouse-ear cress) PE=1 SV=1	Uncharacterized protein {ECO:0000313|EMBL:EYU46755.1} OS=Erythranthe guttata (Yellow monkey flower) PE=4 SV=1	PREDICTED: subtilisin-like protease [Nelumbo nucifera]
EVM0018640.1	Molecular Function: binding (GO:0005488);; Molecular Function: transferase activity (GO:0016740);;	K06133|2.62663e-150|vvi:100241207|K06133 4'-phosphopantetheinyl transferase [EC:2.7.8.-] | (RefSeq) 4'-phosphopantetheinyl transferase	[EH]	--	4'-phosphopantetheinyl transferase superfamily	--	Putative uncharacterized protein {ECO:0000313|EMBL:CCB59304.1} OS=Vitis vinifera (Grape) PE=4 SV=1	PREDICTED: L-aminoadipate-semialdehyde dehydrogenase-phosphopantetheinyl transferase isoform X1 [Nelumbo nucifera]
EVM0024229.1	Cellular Component: mitochondrial inner membrane (GO:0005743);; Cellular Component: vacuolar membrane (GO:0005774);; Cellular Component: peroxisomal membrane (GO:0005778);; Biological Process: fatty acid beta-oxidation (GO:0006635);; Cellular Component: integral component of membrane (GO:0016021);; Biological Process: NAD transport (GO:0043132);; Biological Process: regulation of peroxisome size …	K13354|0|mdm:103444821|K13354 solute carrier family 25 (peroxisomal adenine nucleotide transporter), member 17 | (RefSeq) peroxisomal nicotinamide adenine dinucleotide carrier-like	[C]	Energy production and conversion	Mitochondrial carrier protein	Peroxisomal nicotinamide adenine dinucleotide carrier GN=T28M21.13 OS=Arabidopsis thaliana (Mouse-ear cress) PE=1 SV=1	Uncharacterized protein {ECO:0000313|EMBL:KDP44825.1} OS=Jatropha curcas (Barbados nut) PE=3 SV=1	PREDICTED: peroxisomal nicotinamide adenine dinucleotide carrier-like isoform X1 [Nelumbo nucifera]
EVM0025402.1	Molecular Function: calcium ion binding (GO:0005509);;	K06268|6.39114e-141|gmx:100820101|K06268 serine/threonine-protein phosphatase 2B regulatory subunit | (RefSeq) calcineurin B-like protein 3-like	[T]	Signal transduction mechanisms	EF hand	Calcineurin B-like protein 3 OS=Oryza sativa subsp. japonica (Rice) PE=1 SV=1	Uncharacterized protein {ECO:0000313|EnsemblPlants:GLYMA08G44580.1} OS=Glycine max (Soybean) PE=2 SV=1	PREDICTED: calcineurin B-like protein 3 [Nelumbo nucifera]
EVM0023212.1	Molecular Function: DNA binding (GO:0003677);; Molecular Function: nuclease activity (GO:0004518);; Biological Process: response to iron ion (GO:0010039);; Biological Process: singlet oxygen-mediated programmed cell death (GO:0010343);; Cellular Component: thylakoid membrane (GO:0042651);; Biological Process: iron ion homeostasis (GO:0055072);; Biological Process: nucleic acid phosphodiester bond…	--	--	--	Domain of unknown function (DUF3506)	Protein EXECUTER 1, chloroplastic (Precursor) GN=EX1 OS=Arabidopsis thaliana (Mouse-ear cress) PE=1 SV=1	Putative uncharacterized protein {ECO:0000313|EMBL:CBI38225.3} OS=Vitis vinifera (Grape) PE=4 SV=1	PREDICTED: protein EXECUTER 1, chloroplastic [Vitis vinifera]
EVM0012877.1	Biological Process: mitotic cell cycle (GO:0000278);; Molecular Function: DNA binding (GO:0003677);; Molecular Function: DNA-directed 5'-3' RNA polymerase activity (GO:0003899);; Cellular Component: nucleus (GO:0005634);; Biological Process: double-strand break repair (GO:0006302);; Biological Process: mitotic recombination (GO:0006312);; Biological Process: DNA-templated transcription, elongatio…	K03018|0|vvi:100267354|K03018 DNA-directed RNA polymerase III subunit RPC1 [EC:2.7.7.6] | (RefSeq) DNA-directed RNA polymerase III subunit 1	[K]	Transcription	RNA polymerase Rpb1, domain 5	DNA-directed RNA polymerase II subunit 1 GN=F4B14.70 OS=Arabidopsis thaliana (Mouse-ear cress) PE=1 SV=3	DNA-directed RNA polymerase {ECO:0000256|RuleBase:RU004279} OS=Theobroma cacao (Cacao) PE=3 SV=1	PREDICTED: DNA-directed RNA polymerase III subunit rpc1 [Nelumbo nucifera]
EVM0004772.2	Biological Process: proteolysis (GO:0006508);; Biological Process: protein processing involved in protein targeting to mitochondrion (GO:0006627);; Molecular Function: serine-type peptidase activity (GO:0008236);; Cellular Component: integral component of membrane (GO:0016021);; Cellular Component: mitochondrial inner membrane peptidase complex (GO:0042720);;	K09647|6.58116e-50|vvi:100255515|K09647 mitochondrial inner membrane protease subunit 1 [EC:3.4.21.-] | (RefSeq) mitochondrial inner membrane protease subunit 1	[O]	Posttranslational modification, protein turnover, chaperones	Peptidase S24-like	--	Putative uncharacterized protein {ECO:0000313|EMBL:CBI20090.3} OS=Vitis vinifera (Grape) PE=3 SV=1	PREDICTED: mitochondrial inner membrane protease subunit 1-like [Nelumbo nucifera]
EVM0001327.3	Molecular Function: catalytic activity (GO:0003824);; Molecular Function: cation binding (GO:0043169);;	K01176|4.80239e-149|vvi:100245165|K01176 alpha-amylase [EC:3.2.1.1] | (RefSeq) alpha-amylase	[G]	Carbohydrate transport and metabolism	Alpha-amylase C-terminal beta-sheet domain	Alpha-amylase (Precursor) GN=AMY1.1 OS=Vigna mungo (Black gram) PE=2 SV=1	Alpha-amylase {ECO:0000256|RuleBase:RU361134} OS=Vitis vinifera (Grape) PE=3 SV=1	PREDICTED: alpha-amylase [Vitis vinifera]
EVM0025492.1	Cellular Component: nucleosome (GO:0000786);; Molecular Function: DNA binding (GO:0003677);; Molecular Function: chromatin binding (GO:0003682);; Cellular Component: nucleus (GO:0005634);; Biological Process: nucleosome assembly (GO:0006334);;	K09422|4.03265e-124|mus:103980957|K09422 myb proto-oncogene protein, plant | (RefSeq) single myb histone 4	--	--	linker histone H1 and H5 family	Telomere repeat-binding factor 4 GN=At1g17520 OS=Arabidopsis thaliana (Mouse-ear cress) PE=2 SV=2	Uncharacterized protein {ECO:0000313|EnsemblPlants:GSMUA_Achr4P08670_001} OS=Musa acuminata subsp. malaccensis (Wild banana) PE=4 SV=1	PREDICTED: telomere repeat-binding factor 4 [Nelumbo nucifera]
EVM0005075.1	Cellular Component: membrane (GO:0016020);; Molecular Function: transmembrane transporter activity (GO:0022891);; Biological Process: transmembrane transport (GO:0055085);;	K20989|2.07316e-82|pop:POPTR_0003s10300g|K20989 urea-proton symporter | (RefSeq) POPTRDRAFT_415505; hypothetical protein	[E]	Amino acid transport and metabolism	Sodium:solute symporter family	Urea-proton symporter DUR3 OS=Oryza sativa subsp. japonica (Rice) PE=1 SV=1	Coffea canephora DH200=94 genomic scaffold, scaffold_25 {ECO:0000313|EMBL:CDP07152.1} OS=Coffea canephora (Robusta coffee) PE=3 SV=1	PREDICTED: urea-proton symporter DUR3-like [Nelumbo nucifera]
EVM0009739.1	Cellular Component: mitochondrion (GO:0005739);;	--	--	--	--	--	Uncharacterized protein {ECO:0000313|EMBL:EOY12851.1} OS=Theobroma cacao (Cacao) PE=4 SV=1	PREDICTED: uncharacterized protein LOC104605626 [Nelumbo nucifera]
EVM0020419.1	Molecular Function: protein binding (GO:0005515);; Molecular Function: organic cyclic compound binding (GO:0097159);; Molecular Function: heterocyclic compound binding (GO:1901363);;	K09537|3.56846e-119|cit:102618077|K09537 DnaJ homolog subfamily C member 17 | (RefSeq) dnaJ homolog subfamily C member 17	[O]	Posttranslational modification, protein turnover, chaperones	DnaJ domain	Chaperone protein dnaJ 39 GN=T2K10.3 OS=Arabidopsis thaliana (Mouse-ear cress) PE=2 SV=2	Uncharacterized protein {ECO:0000313|EMBL:KDO68143.1} OS=Citrus sinensis (Sweet orange) PE=4 SV=1	PREDICTED: dnaJ homolog subfamily C member 17-like [Nelumbo nucifera]
EVM0021186.1	Molecular Function: phosphoprotein phosphatase activity (GO:0004721);; Molecular Function: iron ion binding (GO:0005506);; Molecular Function: manganese ion binding (GO:0030145);;	--	[R]	General function prediction only	Calcineurin-like phosphoesterase	Serine/threonine-protein phosphatase BSL3 GN=BSL3 OS=Arabidopsis thaliana (Mouse-ear cress) PE=1 SV=2	Serine/threonine-protein phosphatase {ECO:0000256|RuleBase:RU004273} OS=Vitis vinifera (Grape) PE=3 SV=1	Serine/threonine-protein phosphatase BSL3 -like protein [Gossypium arboreum]
EVM0019320.1	Molecular Function: protein serine/threonine kinase activity (GO:0004674);; Molecular Function: ATP binding (GO:0005524);; Biological Process: protein phosphorylation (GO:0006468);; Biological Process: signal transduction (GO:0007165);;	--	[T]	Signal transduction mechanisms	Protein kinase domain	CBL-interacting protein kinase 2 OS=Oryza sativa subsp. japonica (Rice) PE=2 SV=1	CBL-interacting protein kinase 07 {ECO:0000313|EMBL:ACQ83523.1} OS=Vitis vinifera (Grape) PE=2 SV=1	PREDICTED: CBL-interacting protein kinase 18 [Nelumbo nucifera]
EVM0009305.1	Cellular Component: nucleus (GO:0005634);; Cellular Component: cytoplasm (GO:0005737);; Biological Process: polarity specification of adaxial/abaxial axis (GO:0009944);; Biological Process: proximal/distal pattern formation (GO:0009954);; Biological Process: floral organ abscission (GO:0010227);; Biological Process: nectary development (GO:0010254);; Biological Process: floral meristem determinac…	K14508|0|vvi:100241869|K14508 regulatory protein NPR1 | (RefSeq) regulatory protein NPR5	[R]	General function prediction only	BTB/POZ domain	Regulatory protein NPR5 GN=F13H10.8 OS=Arabidopsis thaliana (Mouse-ear cress) PE=1 SV=1	Putative uncharacterized protein {ECO:0000313|EMBL:CCB55300.1} OS=Vitis vinifera (Grape) PE=4 SV=1	PREDICTED: regulatory protein NPR5 [Vitis vinifera]
EVM0007943.1	Molecular Function: metalloendopeptidase activity (GO:0004222);; Molecular Function: ATP binding (GO:0005524);; Biological Process: proteolysis (GO:0006508);; Molecular Function: microtubule-severing ATPase activity (GO:0008568);; Cellular Component: membrane (GO:0016020);; Biological Process: protein catabolic process (GO:0030163);;	--	[O]	Posttranslational modification, protein turnover, chaperones	Peptidase family M41	ATP-dependent zinc metalloprotease FTSH 11, chloroplastic/mitochondrial (Precursor) GN=FTSH11 OS=Arabidopsis thaliana (Mouse-ear cress) PE=1 SV=1	Cell division protease ftsH isoform 1 {ECO:0000313|EMBL:EOY23469.1} OS=Theobroma cacao (Cacao) PE=3 SV=1	PREDICTED: ATP-dependent zinc metalloprotease FTSH 11, chloroplastic/mitochondrial-like [Nelumbo nucifera]
EVM0007045.1	Molecular Function: zinc ion binding (GO:0008270);; Molecular Function: 2-alkenal reductase [NAD(P)] activity (GO:0032440);; Biological Process: oxidation-reduction process (GO:0055114);;	K20003|0|vvi:100252189|K20003 palmitoyltransferase ZDHHC4 [EC:2.3.1.225] | (RefSeq) probable protein S-acyltransferase 17	[R]	General function prediction only	DHHC palmitoyltransferase	Probable protein S-acyltransferase 17 GN=PAT17 OS=Arabidopsis thaliana (Mouse-ear cress) PE=2 SV=1	S-acyltransferase {ECO:0000256|RuleBase:RU079119} OS=Vitis vinifera (Grape) PE=3 SV=1	PREDICTED: probable protein S-acyltransferase 17 isoform X1 [Nelumbo nucifera]
EVM0019072.1	Biological Process: protein folding (GO:0006457);; Cellular Component: plastid (GO:0009536);; Biological Process: vegetative to reproductive phase transition of meristem (GO:0010228);; Molecular Function: heat shock protein binding (GO:0031072);; Biological Process: response to very low light intensity stimulus (GO:0055122);;	K09531|0|vvi:100259128|K09531 DnaJ homolog subfamily C member 11 | (RefSeq) chaperone protein dnaJ 13	[O]	Posttranslational modification, protein turnover, chaperones	Domain of unknown function (DUF3395)	Chaperone protein dnaJ 13 GN=T20F21.9 OS=Arabidopsis thaliana (Mouse-ear cress) PE=1 SV=2	Putative uncharacterized protein {ECO:0000313|EMBL:CBI31926.3} OS=Vitis vinifera (Grape) PE=4 SV=1	PREDICTED: chaperone protein dnaJ 13 [Nelumbo nucifera]
EVM0000863.1	Biological Process: N-terminal protein myristoylation (GO:0006499);; Molecular Function: zinc ion binding (GO:0008270);; Biological Process: salicylic acid biosynthetic process (GO:0009697);; Biological Process: salicylic acid mediated signaling pathway (GO:0009863);; Biological Process: negative regulation of defense response (GO:0031348);; Biological Process: innate immune response (GO:0045087)…	K16280|0|cic:CICLE_v10020205mg|K16280 E3 ubiquitin-protein ligase RGLG [EC:2.3.2.27] | (RefSeq) hypothetical protein	[T]	Signal transduction mechanisms	Copine	E3 ubiquitin-protein ligase RGLG2 GN=RGLG2 OS=Arabidopsis thaliana (Mouse-ear cress) PE=1 SV=1	Uncharacterized protein {ECO:0000313|EMBL:KDO69440.1} OS=Citrus sinensis (Sweet orange) PE=4 SV=1	PREDICTED: E3 ubiquitin-protein ligase RGLG2 [Nelumbo nucifera]
EVM0022761.1	Cellular Component: integral component of membrane (GO:0016021);;	--	[U]	Intracellular trafficking, secretion, and vesicular transport	Rer1 family	Protein RER1B GN=RER1B OS=Arabidopsis thaliana (Mouse-ear cress) PE=1 SV=2	Putative uncharacterized protein {ECO:0000313|EMBL:CBI19718.3} OS=Vitis vinifera (Grape) PE=4 SV=1	PREDICTED: protein RER1B [Vitis vinifera]
EVM0012700.1	Biological Process: signal transduction (GO:0007165);; Molecular Function: guanyl nucleotide binding (GO:0019001);;	--	[DT]	--	G-protein alpha subunit	Extra-large guanine nucleotide-binding protein 1 GN=F26B6.11 OS=Arabidopsis thaliana (Mouse-ear cress) PE=1 SV=2	Guanine nucleotide-binding protein alpha-2 subunit {ECO:0000313|EMBL:EXB37244.1} OS=Morus notabilis PE=4 SV=1	PREDICTED: extra-large guanine nucleotide-binding protein 1 [Nelumbo nucifera]
EVM0019783.1	--	--	--	--	--	--	Putative uncharacterized protein {ECO:0000313|EMBL:CCB45270.1} OS=Vitis vinifera (Grape) PE=4 SV=1	PREDICTED: uncharacterized protein LOC104612571 [Nelumbo nucifera]
EVM0015726.1	--	K10357|1.18332e-107|cic:CICLE_v10010443mg|K10357 myosin V | (RefSeq) hypothetical protein	[Z]	Cytoskeleton	DIL domain	Myosin-17 GN=F7C8.80 OS=Arabidopsis thaliana (Mouse-ear cress) PE=1 SV=2	Uncharacterized protein {ECO:0000313|EMBL:KDO65118.1} (Fragment) OS=Citrus sinensis (Sweet orange) PE=4 SV=1	hypothetical protein CISIN_1g0004212mg, partial [Citrus sinensis]
EVM0016758.1	--	--	[R]	General function prediction only	Protein of unknown function (DUF1685)	--	Signal transducer and transcription activator isoform 1 {ECO:0000313|EMBL:EOY07022.1} OS=Theobroma cacao (Cacao) PE=4 SV=1	PREDICTED: uncharacterized protein LOC103322479 [Prunus mume]
EVM0015901.1	--	--	--	--	Protein of unknown function (DUF668)	--	Putative uncharacterized protein {ECO:0000313|EMBL:CCB49258.1} OS=Vitis vinifera (Grape) PE=4 SV=1	PREDICTED: uncharacterized protein LOC100256698 [Vitis vinifera]
EVM0006792.1	Molecular Function: cysteamine dioxygenase activity (GO:0047800);; Biological Process: oxidation-reduction process (GO:0055114);;	K10712|7.06119e-144|vvi:100261112|K10712 cysteamine dioxygenase [EC:1.13.11.19] | (RefSeq) plant cysteine oxidase 3	[S]	Function unknown	Protein of unknown function (DUF1637)	--	Putative uncharacterized protein {ECO:0000313|EMBL:CBI15382.3} OS=Vitis vinifera (Grape) PE=4 SV=1	PREDICTED: 2-aminoethanethiol dioxygenase [Vitis vinifera]
EVM0014097.1	Molecular Function: threonine-type endopeptidase activity (GO:0004298);; Cellular Component: nucleus (GO:0005634);; Cellular Component: cytoplasm (GO:0005737);; Biological Process: ubiquitin-dependent protein catabolic process (GO:0006511);; Cellular Component: proteasome core complex, alpha-subunit complex (GO:0019773);;	--	[O]	Posttranslational modification, protein turnover, chaperones	Proteasome subunit	Proteasome subunit alpha type-6 GN=PAA1 OS=Nicotiana tabacum (Common tobacco) PE=1 SV=1	Proteasome subunit alpha type {ECO:0000256|RuleBase:RU000551} OS=Amborella trichopoda PE=3 SV=1	hypothetical protein AMTR_s00147p00090390 [Amborella trichopoda]
EVM0002911.1	Molecular Function: ATP binding (GO:0005524);; Molecular Function: 1-phosphatidylinositol-4-phosphate 5-kinase activity (GO:0016308);; Biological Process: phosphatidylinositol phosphorylation (GO:0046854);;	K00889|0|vvi:100260604|K00889 1-phosphatidylinositol-4-phosphate 5-kinase [EC:2.7.1.68] | (RefSeq) phosphatidylinositol 4-phosphate 5-kinase 9	[T]	Signal transduction mechanisms	Phosphatidylinositol-4-phosphate 5-Kinase	Phosphatidylinositol 4-phosphate 5-kinase 9 GN=PIP5K9 OS=Arabidopsis thaliana (Mouse-ear cress) PE=1 SV=2	Phosphatidylinositol-4-phosphate 5-kinase 9 {ECO:0000313|EMBL:EXB75907.1} OS=Morus notabilis PE=4 SV=1	PREDICTED: phosphatidylinositol 4-phosphate 5-kinase 9-like [Nelumbo nucifera]
EVM0019263.1	--	--	[T]	Signal transduction mechanisms	UBX domain	--	Putative uncharacterized protein {ECO:0000313|EMBL:CCB58375.1} OS=Vitis vinifera (Grape) PE=4 SV=1	PREDICTED: uncharacterized protein LOC100251323 [Vitis vinifera]
EVM0001691.1	Molecular Function: nucleotide binding (GO:0000166);; Cellular Component: membrane (GO:0016020);; Molecular Function: nucleoside-triphosphatase activity (GO:0017111);;	--	[Q]	Secondary metabolites biosynthesis, transport and catabolism	ABC-2 type transporter	ABC transporter G family member 34 GN=F1O11.1 OS=Arabidopsis thaliana (Mouse-ear cress) PE=2 SV=1	ATP-binding cassette transporter {ECO:0000313|EMBL:EFJ27083.1} OS=Selaginella moellendorffii (Spikemoss) PE=4 SV=1	ATP-binding cassette transporter [Selaginella moellendorffii]
EVM0009734.1	Cellular Component: mitochondrion (GO:0005739);; Biological Process: glycolytic process (GO:0006096);; Biological Process: oligopeptide transport (GO:0006857);; Biological Process: aerobic respiration (GO:0009060);; Cellular Component: chloroplast (GO:0009507);; Cellular Component: membrane (GO:0016020);; Biological Process: response to cadmium ion (GO:0046686);;	--	--	--	--	--	Putative uncharacterized protein {ECO:0000313|EMBL:CBI39711.3} OS=Vitis vinifera (Grape) PE=4 SV=1	PREDICTED: uncharacterized protein LOC100241265 [Vitis vinifera]
EVM0022345.1	--	K07152|1.2853e-121|pxb:103967232|K07152 protein SCO1/2 | (RefSeq) protein SCO1 homolog 2, mitochondrial-like	[C]	Energy production and conversion	SCO1/SenC	Protein SCO1 homolog 2, mitochondrial (Precursor) GN=T19P19.130 OS=Arabidopsis thaliana (Mouse-ear cress) PE=2 SV=1	Uncharacterized protein {ECO:0000313|EMBL:KDO56605.1} OS=Citrus sinensis (Sweet orange) PE=4 SV=1	PREDICTED: protein SCO1 homolog 2, mitochondrial isoform X2 [Nelumbo nucifera]
EVM0005402.1	Cellular Component: integral component of membrane (GO:0016021);;	--	--	--	Sulfite exporter TauE/SafE	--	Uncharacterized protein {ECO:0000313|EMBL:EXC22697.1} OS=Morus notabilis PE=4 SV=1	PREDICTED: uncharacterized protein LOC104595187 [Nelumbo nucifera]
EVM0018483.1	--	--	--	--	Domain of unknown function (DUF4228)	Uncharacterized protein At1g66480 GN=At1g66480 OS=Arabidopsis thaliana (Mouse-ear cress) PE=2 SV=1	Coffea canephora DH200=94 genomic scaffold, scaffold_5 {ECO:0000313|EMBL:CDP00754.1} OS=Coffea canephora (Robusta coffee) PE=4 SV=1	PREDICTED: uncharacterized protein At1g66480-like [Nelumbo nucifera]
EVM0008729.1	--	K13462|0|tcc:TCM_037433|K13462 guanine nucleotide-exchange factor | (RefSeq) HOPM interactor 7 isoform 1	[U]	Intracellular trafficking, secretion, and vesicular transport	Sec7 domain	Brefeldin A-inhibited guanine nucleotide-exchange protein 5 GN=F7K15_150 OS=Arabidopsis thaliana (Mouse-ear cress) PE=1 SV=2	Putative uncharacterized protein {ECO:0000313|EMBL:CCB51355.1} OS=Vitis vinifera (Grape) PE=4 SV=1	PREDICTED: brefeldin A-inhibited guanine nucleotide-exchange protein 5 isoform X2 [Nelumbo nucifera]
EVM0012656.1	Molecular Function: protein kinase activity (GO:0004672);; Biological Process: protein phosphorylation (GO:0006468);;	--	[R]	General function prediction only	Protein kinase domain	Serine/threonine-protein kinase AFC2 GN=AFC2 OS=Arabidopsis thaliana (Mouse-ear cress) PE=1 SV=1	Putative uncharacterized protein {ECO:0000313|EMBL:CBI25473.3} OS=Vitis vinifera (Grape) PE=4 SV=1	PREDICTED: shaggy-related protein kinase theta-like isoform X1 [Nelumbo nucifera]
EVM0018331.1	--	--	--	--	VQ motif	Protein MKS1 GN=MKS1 OS=Arabidopsis thaliana (Mouse-ear cress) PE=1 SV=2	Putative uncharacterized protein {ECO:0000313|EMBL:CCB50907.1} OS=Vitis vinifera (Grape) PE=4 SV=1	PREDICTED: protein MKS1-like [Nelumbo nucifera]
EVM0000089.1	Cellular Component: membrane (GO:0016020);;	--	--	--	Domain of unknown function (DUF588)	CASP-like protein 4B1 GN=ARALYDRAFT_321547 OS=Arabidopsis lyrata subsp. lyrata (Lyre-leaved rock-cress) PE=3 SV=1	CASP-like protein {ECO:0000256|RuleBase:RU361233} OS=Citrus clementina PE=3 SV=1	PREDICTED: CASP-like protein 4B1 [Populus euphratica]
EVM0023362.1	Molecular Function: ATP binding (GO:0005524);; Biological Process: obsolete ATP catabolic process (GO:0006200);; Molecular Function: electron transfer activity (GO:0009055);; Molecular Function: ATPase activity (GO:0016887);; Molecular Function: iron-sulfur cluster binding (GO:0051536);;	K06174|0|tcc:TCM_016698|K06174 ATP-binding cassette, sub-family E, member 1 | (RefSeq) RNAse l inhibitor protein 2 isoform 1	[A]	RNA processing and modification	ABC transporter	ABC transporter E family member 2 GN=T18B16.180 OS=Arabidopsis thaliana (Mouse-ear cress) PE=2 SV=1	RNAse l inhibitor protein 2 isoform 1 {ECO:0000313|EMBL:EOY25363.1} OS=Theobroma cacao (Cacao) PE=3 SV=1	PREDICTED: ABC transporter E family member 2 [Nelumbo nucifera]
EVM0021093.1	--	--	--	--	Salt stress response/antifungal	Cysteine-rich repeat secretory protein 55 (Precursor) GN=CRRSP55 OS=Arabidopsis thaliana (Mouse-ear cress) PE=2 SV=1	Uncharacterized protein {ECO:0000313|EMBL:KDO60896.1} OS=Citrus sinensis (Sweet orange) PE=4 SV=1	PREDICTED: cysteine-rich repeat secretory protein 55-like [Nelumbo nucifera]
EVM0022878.2	--	K00860|5.1726e-111|pmum:103335089|K00860 adenylylsulfate kinase [EC:2.7.1.25] | (RefSeq) adenylyl-sulfate kinase 3	[P]	Inorganic ion transport and metabolism	Adenylylsulphate kinase	Adenylyl-sulfate kinase 1, chloroplastic (Precursor) OS=Arabidopsis thaliana (Mouse-ear cress) PE=1 SV=1	Adenylyl-sulfate kinase {ECO:0000256|RuleBase:RU004347} OS=Morus notabilis PE=3 SV=1	PREDICTED: adenylyl-sulfate kinase 3-like isoform X1 [Nelumbo nucifera]
EVM0012634.1	Molecular Function: RNA binding (GO:0003723);; Molecular Function: RNA-directed DNA polymerase activity (GO:0003964);; Molecular Function: ubiquitin-protein transferase activity (GO:0004842);; Biological Process: RNA-dependent DNA biosynthetic process (GO:0006278);; Molecular Function: zinc ion binding (GO:0008270);; Biological Process: protein ubiquitination (GO:0016567);;	K10691|1.28949e-36|vvi:100256705|K10691 E3 ubiquitin-protein ligase UBR4 [EC:2.3.2.27] | (RefSeq) auxin transport protein BIG	[T]	Signal transduction mechanisms	E3 ubiquitin-protein ligase UBR4	Auxin transport protein BIG GN=At3g02260 OS=Arabidopsis thaliana (Mouse-ear cress) PE=1 SV=2	Putative uncharacterized protein {ECO:0000313|EMBL:CCB44084.1} OS=Vitis vinifera (Grape) PE=4 SV=1	PREDICTED: auxin transport protein BIG [Vitis vinifera]
EVM0023254.1	--	--	--	--	--	--	Uncharacterized protein {ECO:0000313|EMBL:KDO37043.1} OS=Citrus sinensis (Sweet orange) PE=4 SV=1	PREDICTED: uncharacterized protein LOC104594968 [Nelumbo nucifera]
EVM0021830.1	--	--	--	--	Protein of unknown function (DUF3049)	Protein FANTASTIC FOUR 3 GN=FAF3 OS=Arabidopsis thaliana (Mouse-ear cress) PE=2 SV=1	Uncharacterized protein isoform 1 {ECO:0000313|EMBL:EOY05601.1} OS=Theobroma cacao (Cacao) PE=4 SV=1	PREDICTED: protein FANTASTIC FOUR 1 [Nelumbo nucifera]
EVM0008246.1	Molecular Function: microtubule motor activity (GO:0003777);; Cellular Component: microtubule associated complex (GO:0005875);; Biological Process: microtubule-based process (GO:0007017);;	--	[Z]	Cytoskeleton	Dynein light chain type 1	Dynein 8 kDa light chain, flagellar outer arm OS=Chlamydomonas reinhardtii (Chlamydomonas smithii) PE=1 SV=1	Axonemal dynein light chain, putative {ECO:0000313|EMBL:EEF37905.1} OS=Ricinus communis (Castor bean) PE=4 SV=1	axonemal dynein light chain, putative [Ricinus communis]
EVM0008462.1	Biological Process: mitotic cell cycle (GO:0000278);; Biological Process: response to superoxide (GO:0000303);; Biological Process: sphingosine-1-phosphate receptor signaling pathway (GO:0001789);; Molecular Function: GTPase activity (GO:0003924);; Molecular Function: obsolete signal transducer activity (GO:0004871);; Molecular Function: GTPase inhibitor activity (GO:0005095);; Molecular Function…	--	[DT]	--	G-protein alpha subunit	Guanine nucleotide-binding protein alpha-1 subunit GN=GPA1 OS=Lotus japonicus (Lotus corniculatus var. japonicus) PE=2 SV=1	GTP-binding protein (P) alpha subunit, gpa1, putative {ECO:0000313|EMBL:EEF46154.1} OS=Ricinus communis (Castor bean) PE=4 SV=1	GTP-binding protein (p) alpha subunit, gpa1, putative [Ricinus communis]
EVM0007348.1	Molecular Function: zinc ion binding (GO:0008270);; Biological Process: lignin biosynthetic process (GO:0009809);; Molecular Function: cinnamyl-alcohol dehydrogenase activity (GO:0045551);; Molecular Function: sinapyl alcohol dehydrogenase activity (GO:0052747);; Biological Process: oxidation-reduction process (GO:0055114);;	K00083|2.19181e-148|pxb:103928508|K00083 cinnamyl-alcohol dehydrogenase [EC:1.1.1.195] | (RefSeq) CAD2; probable cinnamyl alcohol dehydrogenase 1	[Q]	Secondary metabolites biosynthesis, transport and catabolism	Zinc-binding dehydrogenase	Probable cinnamyl alcohol dehydrogenase 1 GN=CAD1 OS=Aralia cordata (Udo) PE=2 SV=1	Coffea canephora DH200=94 genomic scaffold, scaffold_1 {ECO:0000313|EMBL:CDO97223.1} OS=Coffea canephora (Robusta coffee) PE=4 SV=1	unnamed protein product [Coffea canephora]
EVM0019986.1	--	K03456|0|cic:CICLE_v10031047mg|K03456 serine/threonine-protein phosphatase 2A regulatory subunit A | (RefSeq) hypothetical protein	[T]	Signal transduction mechanisms	HEAT repeat	Serine/threonine-protein phosphatase 2A 65 kDa regulatory subunit A beta isoform GN=K13N2.14 OS=Arabidopsis thaliana (Mouse-ear cress) PE=1 SV=2	Uncharacterized protein {ECO:0000313|EMBL:KDP29385.1} OS=Jatropha curcas (Barbados nut) PE=4 SV=1	PREDICTED: serine/threonine-protein phosphatase 2A 65 kDa regulatory subunit A beta isoform [Nelumbo nucifera]
EVM0007401.1	Molecular Function: threonine-type endopeptidase activity (GO:0004298);; Cellular Component: nucleus (GO:0005634);; Cellular Component: cytoplasm (GO:0005737);; Biological Process: ubiquitin-dependent protein catabolic process (GO:0006511);; Cellular Component: proteasome core complex, alpha-subunit complex (GO:0019773);;	K02726|6.31015e-166|pda:103716762|K02726 20S proteasome subunit alpha 2 [EC:3.4.25.1] | (RefSeq) proteasome subunit alpha type-2-A	[O]	Posttranslational modification, protein turnover, chaperones	Proteasome subunit	Proteasome subunit alpha type-2 GN=OSJNBb0058G04.11 OS=Oryza sativa subsp. japonica (Rice) PE=2 SV=1	Uncharacterized protein {ECO:0000313|EMBL:KGN66868.1} OS=Cucumis sativus (Cucumber) PE=4 SV=1	PREDICTED: proteasome subunit alpha type-2-A [Phoenix dactylifera]
EVM0009977.1	--	--	--	--	--	--	Putative uncharacterized protein {ECO:0000313|EMBL:CBI16715.3} OS=Vitis vinifera (Grape) PE=4 SV=1	PREDICTED: uncharacterized protein LOC104609867 [Nelumbo nucifera]
EVM0005375.1	Molecular Function: transporter activity (GO:0005215);; Biological Process: transport (GO:0006810);; Biological Process: circadian rhythm (GO:0007623);; Biological Process: response to cold (GO:0009409);; Biological Process: response to water deprivation (GO:0009414);; Biological Process: response to abscisic acid (GO:0009737);; Cellular Component: membrane (GO:0016020);;	--	--	--	BT1 family	Probable folate-biopterin transporter 7 GN=At1g64890 OS=Arabidopsis thaliana (Mouse-ear cress) PE=2 SV=1	Uncharacterized protein {ECO:0000313|EMBL:ESR50638.1} OS=Citrus clementina PE=4 SV=1	hypothetical protein CICLE_v10031558mg [Citrus clementina]
EVM0006894.2	--	--	--	--	--	Glycine-rich protein A3 OS=Daucus carota (Wild carrot) PE=2 SV=1	Uncharacterized protein {ECO:0000313|EMBL:EXC35435.1} OS=Morus notabilis PE=4 SV=1	PREDICTED: glycine-rich protein A3-like isoform X1 [Nelumbo nucifera]
EVM0022323.1	--	--	--	--	Protein of unknown function (DUF581)	--	BnaA07g33880D protein {ECO:0000313|EMBL:CDX87485.1} OS=Brassica napus (Rape) PE=4 SV=1	PREDICTED: uncharacterized protein LOC104605932 [Nelumbo nucifera]
EVM0022872.1	--	K14488|2.8986e-40|vvi:100241903|K14488 SAUR family protein | (RefSeq) auxin-responsive protein SAUR21	--	--	Auxin responsive protein	Indole-3-acetic acid-induced protein ARG7 GN=ARG7 OS=Vigna radiata var. radiata (Mung bean) PE=2 SV=1	Coffea canephora DH200=94 genomic scaffold, scaffold_235 {ECO:0000313|EMBL:CDP18416.1} OS=Coffea canephora (Robusta coffee) PE=4 SV=1	PREDICTED: auxin-induced protein 15A-like [Nelumbo nucifera]
EVM0017585.2	--	--	--	--	PAP_fibrillin	Probable plastid-lipid-associated protein 11 GN=F6N15.13 OS=Arabidopsis thaliana (Mouse-ear cress) PE=2 SV=1	Uncharacterized protein {ECO:0000313|EMBL:KDO85649.1} OS=Citrus sinensis (Sweet orange) PE=4 SV=1	PREDICTED: probable plastid-lipid-associated protein 11 [Nelumbo nucifera]
EVM0024873.1	Molecular Function: cysteine-tRNA ligase activity (GO:0004817);; Molecular Function: ATP binding (GO:0005524);; Cellular Component: cytoplasm (GO:0005737);; Biological Process: cysteinyl-tRNA aminoacylation (GO:0006423);;	K01883|0|cmo:103503847|K01883 cysteinyl-tRNA synthetase [EC:6.1.1.16] | (RefSeq) cysteine--tRNA ligase, chloroplastic/mitochondrial	[J]	Translation, ribosomal structure and biogenesis	tRNA synthetases class I (C) catalytic domain	--	Uncharacterized protein {ECO:0000313|EMBL:KGN60076.1} OS=Cucumis sativus (Cucumber) PE=4 SV=1	PREDICTED: cysteine--tRNA ligase, cytoplasmic isoform X1 [Cucumis melo]
EVM0003683.1	--	--	--	--	Plant calmodulin-binding domain	--	Plant calmodulin-binding protein-related, putative isoform 1 {ECO:0000313|EMBL:EOY17613.1} OS=Theobroma cacao (Cacao) PE=4 SV=1	PREDICTED: uncharacterized protein LOC104608867 [Nelumbo nucifera]
EVM0024193.1	--	--	--	--	Remorin, C-terminal region	Uncharacterized protein At3g61260 GN=At3g61260 OS=Arabidopsis thaliana (Mouse-ear cress) PE=1 SV=1	Remorin family protein {ECO:0000313|EMBL:EOY27387.1} OS=Theobroma cacao (Cacao) PE=4 SV=1	PREDICTED: uncharacterized protein LOC104609258 [Nelumbo nucifera]
EVM0002831.1	Molecular Function: cytochrome-b5 reductase activity, acting on NAD(P)H (GO:0004128);; Biological Process: oxidation-reduction process (GO:0055114);;	--	[HC]	--	Oxidoreductase NAD-binding domain	NADH--cytochrome b5 reductase 1 GN=MVA3.13 OS=Arabidopsis thaliana (Mouse-ear cress) PE=1 SV=1	NADH-cytochrome b5 reductase {ECO:0000256|RuleBase:RU361226} OS=Amborella trichopoda PE=3 SV=1	hypothetical protein AMTR_s00119p00071880 [Amborella trichopoda]
EVM0001748.1	Biological Process: RNA methylation (GO:0001510);; Molecular Function: structural constituent of ribosome (GO:0003735);; Cellular Component: cell wall (GO:0005618);; Cellular Component: mitochondrion (GO:0005739);; Cellular Component: vacuolar membrane (GO:0005774);; Cellular Component: Golgi apparatus (GO:0005794);; Cellular Component: plasma membrane (GO:0005886);; Biological Process: translati…	K02957|9.57727e-91|mus:103991322|K02957 small subunit ribosomal protein S15Ae | (RefSeq) 40S ribosomal protein S15a-like	[J]	Translation, ribosomal structure and biogenesis	Ribosomal protein S8	40S ribosomal protein S15a GN=RPS15A OS=Daucus carota (Wild carrot) PE=2 SV=3	Uncharacterized protein {ECO:0000313|EnsemblPlants:GSMUA_Achr6P05090_001} OS=Musa acuminata subsp. malaccensis (Wild banana) PE=3 SV=1	PREDICTED: 40S ribosomal protein S15a-like [Musa acuminata subsp. malaccensis]
EVM0023310.1	Molecular Function: ATP binding (GO:0005524);; Biological Process: tRNA processing (GO:0008033);; Molecular Function: transferase activity (GO:0016740);;	K10760|5.02826e-142|pmum:103334093|K10760 adenylate dimethylallyltransferase (cytokinin synthase) [EC:2.5.1.27 2.5.1.112] | (RefSeq) adenylate isopentenyltransferase 3, chloroplastic	[J]	Translation, ribosomal structure and biogenesis	IPP transferase	Adenylate isopentenyltransferase 3, chloroplastic (Precursor) GN=IPT3 OS=Arabidopsis thaliana (Mouse-ear cress) PE=1 SV=1	Uncharacterized protein {ECO:0000313|EMBL:EMJ01939.1} OS=Prunus persica (Peach) PE=3 SV=1	PREDICTED: adenylate isopentenyltransferase 3, chloroplastic [Prunus mume]
EVM0011438.1	Cellular Component: endoplasmic reticulum (GO:0005783);; Biological Process: phosphatidylinositol biosynthetic process (GO:0006661);;	--	[S]	Function unknown	Membrane magnesium transporter	Membrane magnesium transporter (Precursor) GN=At5g03345 OS=Arabidopsis thaliana (Mouse-ear cress) PE=2 SV=1	Putative uncharacterized protein {ECO:0000313|EMBL:EEF42921.1} OS=Ricinus communis (Castor bean) PE=4 SV=1	conserved hypothetical protein [Ricinus communis]
EVM0000287.1	Biological Process: metabolic process (GO:0008152);;	--	[Q]	Secondary metabolites biosynthesis, transport and catabolism	--	Short-chain dehydrogenase TIC 32, chloroplastic GN=TIC32 OS=Pisum sativum (Garden pea) PE=1 SV=1	Putative uncharacterized protein {ECO:0000313|EMBL:ABK22403.1} OS=Picea sitchensis (Sitka spruce) PE=2 SV=1	unknown [Picea sitchensis]
EVM0007266.1	--	--	[R]	General function prediction only	GYF domain	Zinc finger CCCH domain-containing protein 19 GN=F16F14 OS=Arabidopsis thaliana (Mouse-ear cress) PE=1 SV=3	Putative uncharacterized protein {ECO:0000313|EMBL:CCB44386.1} OS=Vitis vinifera (Grape) PE=4 SV=1	PREDICTED: zinc finger CCCH domain-containing protein 19 [Nelumbo nucifera]
EVM0017125.1	--	--	--	--	--	--	Uncharacterized protein {ECO:0000313|EMBL:KDP29710.1} OS=Jatropha curcas (Barbados nut) PE=4 SV=1	PREDICTED: uncharacterized protein LOC104608664 isoform X3 [Nelumbo nucifera]
EVM0008797.1	Molecular Function: carboxylic ester hydrolase activity (GO:0004091);; Biological Process: lipid metabolic process (GO:0006629);;	--	--	--	GDSL-like Lipase/Acylhydrolase	GDSL esterase/lipase At2g04570 (Precursor) GN=At2g04570 OS=Arabidopsis thaliana (Mouse-ear cress) PE=2 SV=1	Putative uncharacterized protein {ECO:0000313|EMBL:CAN70740.1} OS=Vitis vinifera (Grape) PE=4 SV=1	PREDICTED: GDSL esterase/lipase At4g26790-like [Vitis vinifera]
EVM0021597.1	Molecular Function: RNA binding (GO:0003723);; Molecular Function: structural constituent of ribosome (GO:0003735);; Cellular Component: ribosome (GO:0005840);; Biological Process: translation (GO:0006412);;	K02964|2.28317e-107|vvi:100245272|K02964 small subunit ribosomal protein S18e | (RefSeq) 40S ribosomal protein S18	[J]	Translation, ribosomal structure and biogenesis	Ribosomal protein S13/S18	40S ribosomal protein S18 GN=RPS18C OS=Arabidopsis thaliana (Mouse-ear cress) PE=1 SV=1	Putative uncharacterized protein {ECO:0000313|EMBL:CCB50423.1} OS=Vitis vinifera (Grape) PE=3 SV=1	PREDICTED: 40S ribosomal protein S18 [Nelumbo nucifera]
EVM0005385.1	--	--	--	--	--	--	Uncharacterized protein {ECO:0000313|EMBL:EMJ27594.1} OS=Prunus persica (Peach) PE=4 SV=1	Tetratricopeptide repeat 5 [Gossypium arboreum]
EVM0002497.1	Biological Process: photosynthesis (GO:0015979);; Biological Process: chlorophyll biosynthetic process (GO:0015995);; Molecular Function: oxidoreductase activity, acting on the CH-CH group of donors, NAD or NADP as acceptor (GO:0016628);; Molecular Function: geranylgeranyl reductase activity (GO:0045550);; Biological Process: oxidation-reduction process (GO:0055114);;	K10960|0|vvi:100253115|K10960 geranylgeranyl diphosphate/geranylgeranyl-bacteriochlorophyllide a reductase [EC:1.3.1.83 1.3.1.111] | (RefSeq) geranylgeranyl diphosphate reductase, chloroplastic	--	--	FAD binding domain	Geranylgeranyl diphosphate reductase, chloroplastic (Precursor) GN=CHLP OS=Arabidopsis thaliana (Mouse-ear cress) PE=1 SV=1	Putative uncharacterized protein {ECO:0000313|EMBL:CCB49141.1} OS=Vitis vinifera (Grape) PE=4 SV=1	PREDICTED: geranylgeranyl diphosphate reductase, chloroplastic [Vitis vinifera]
EVM0004499.1	Molecular Function: tRNA binding (GO:0000049);; Molecular Function: phenylalanine-tRNA ligase activity (GO:0004826);; Molecular Function: ATP binding (GO:0005524);; Cellular Component: cytosol (GO:0005829);; Biological Process: phenylalanyl-tRNA aminoacylation (GO:0006432);; Biological Process: nucleotide biosynthetic process (GO:0009165);;	K01889|0|vvi:100853559|K01889 phenylalanyl-tRNA synthetase alpha chain [EC:6.1.1.20] | (RefSeq) phenylalanine--tRNA ligase alpha subunit, cytoplasmic	[J]	Translation, ribosomal structure and biogenesis	tRNA synthetases class II core domain (F)	Probable phenylalanine--tRNA ligase alpha subunit GN=At4g39280 OS=Arabidopsis thaliana (Mouse-ear cress) PE=2 SV=3	Putative uncharacterized protein {ECO:0000313|EMBL:CBI32589.3} OS=Vitis vinifera (Grape) PE=3 SV=1	PREDICTED: probable phenylalanine--tRNA ligase alpha subunit [Nelumbo nucifera]
EVM0011027.1	Cellular Component: nuclear ubiquitin ligase complex (GO:0000152);; Biological Process: developmental process involved in reproduction (GO:0003006);; Molecular Function: protein serine/threonine kinase activity (GO:0004674);; Molecular Function: protein binding (GO:0005515);; Molecular Function: ATP binding (GO:0005524);; Biological Process: glucose catabolic process (GO:0006007);; Biological Pro…	K07198|0|cit:102626026|K07198 5'-AMP-activated protein kinase, catalytic alpha subunit [EC:2.7.11.11] | (RefSeq) SNF1-related protein kinase catalytic subunit alpha KIN10	[T]	Signal transduction mechanisms	Protein kinase domain	SNF1-related protein kinase catalytic subunit alpha KIN10 GN=At3g01090 OS=Arabidopsis thaliana (Mouse-ear cress) PE=1 SV=2	Uncharacterized protein {ECO:0000313|EMBL:EMJ16435.1} OS=Prunus persica (Peach) PE=4 SV=1	PREDICTED: SNF1-related protein kinase catalytic subunit alpha KIN10 [Nelumbo nucifera]
EVM0023123.1	Biological Process: regulation of gene expression, epigenetic (GO:0040029);; Biological Process: cellular macromolecule metabolic process (GO:0044260);; Biological Process: nucleic acid metabolic process (GO:0090304);;	K03012|8.83131e-74|vvi:100246461|K03012 DNA-directed RNA polymerase II subunit RPB4 | (RefSeq) DNA-directed RNA polymerases IV and V subunit 4	[K]	Transcription	RNA polymerase Rpb4	DNA-directed RNA polymerases IV and V subunit 4 GN=dl4012w OS=Arabidopsis thaliana (Mouse-ear cress) PE=1 SV=2	Putative uncharacterized protein {ECO:0000313|EMBL:CBI25730.3} OS=Vitis vinifera (Grape) PE=4 SV=1	PREDICTED: DNA-directed RNA polymerases IV and V subunit 4 isoform X1 [Vitis vinifera]
EVM0019598.1	Molecular Function: magnesium ion binding (GO:0000287);; Molecular Function: ATP binding (GO:0005524);; Cellular Component: intracellular (GO:0005622);; Biological Process: inositol trisphosphate metabolic process (GO:0032957);; Molecular Function: inositol tetrakisphosphate 1-kinase activity (GO:0047325);; Molecular Function: inositol-1,3,4-trisphosphate 6-kinase activity (GO:0052725);; Molecula…	K00913|1.4996e-176|vvi:100242009|K00913 inositol-1,3,4-trisphosphate 5/6-kinase / inositol-tetrakisphosphate 1-kinase [EC:2.7.1.159 2.7.1.134] | (RefSeq) inositol-tetrakisphosphate 1-kinase 1	--	--	Inositol 1, 3, 4-trisphosphate 5/6-kinase	Inositol-tetrakisphosphate 1-kinase 1 GN=ITPK1 OS=Zea mays (Maize) PE=2 SV=1	Inositol-tetrakisphosphate 1-kinase {ECO:0000256|PIRNR:PIRNR038186} OS=Morus notabilis PE=3 SV=1	PREDICTED: inositol-tetrakisphosphate 1-kinase 1 [Nelumbo nucifera]
EVM0000936.1	Biological Process: pseudouridine synthesis (GO:0001522);; Molecular Function: RNA binding (GO:0003723);; Biological Process: tRNA processing (GO:0008033);; Molecular Function: pseudouridine synthase activity (GO:0009982);; Biological Process: methylglyoxal catabolic process to D-lactate via S-lactoyl-glutathione (GO:0019243);;	K06173|0|vvi:100259448|K06173 tRNA pseudouridine38-40 synthase [EC:5.4.99.12] | (RefSeq) tRNA pseudouridine synthase A	[AJ]	--	tRNA pseudouridine synthase	--	tRNA pseudouridine synthase {ECO:0000256|RuleBase:RU003792} OS=Vitis vinifera (Grape) PE=3 SV=1	PREDICTED: tRNA pseudouridine synthase-like 1 isoform X2 [Vitis vinifera]
EVM0011283.1	Molecular Function: polygalacturonase activity (GO:0004650);; Cellular Component: extracellular region (GO:0005576);; Biological Process: carbohydrate metabolic process (GO:0005975);; Molecular Function: galacturan 1,4-alpha-galacturonidase activity (GO:0047911);;	--	--	--	Glycosyl hydrolases family 28	Probable polygalacturonase OS=Vitis vinifera (Grape) PE=1 SV=1	Pectin lyase-like superfamily protein {ECO:0000313|EMBL:EOY06605.1} OS=Theobroma cacao (Cacao) PE=3 SV=1	PREDICTED: probable polygalacturonase [Nelumbo nucifera]
EVM0016127.1	--	K04733|6.26686e-109|vvi:100264391|K04733 interleukin-1 receptor-associated kinase 4 [EC:2.7.11.1] | (RefSeq) probable receptor-like protein kinase At1g11050	[T]	Signal transduction mechanisms	Protein tyrosine kinase	Probable receptor-like protein kinase At1g11050 (Precursor) GN=At1g11050 OS=Arabidopsis thaliana (Mouse-ear cress) PE=2 SV=1	Putative uncharacterized protein {ECO:0000313|EMBL:CCB45460.1} OS=Vitis vinifera (Grape) PE=3 SV=1	PREDICTED: probable receptor-like protein kinase At1g11050 [Nelumbo nucifera]
EVM0024187.1	Cellular Component: membrane (GO:0016020);; Molecular Function: phosphotransferase activity, for other substituted phosphate groups (GO:0016780);; Cellular Component: ribonucleoprotein complex (GO:0030529);; Biological Process: cellular macromolecule biosynthetic process (GO:0034645);; Biological Process: cellular protein metabolic process (GO:0044267);;	K01000|0|cit:102618006|K01000 phospho-N-acetylmuramoyl-pentapeptide-transferase [EC:2.7.8.13] | (RefSeq) 40S ribosomal protein S14-3	--	--	Glycosyl transferase family 4	Phospho-N-acetylmuramoyl-pentapeptide-transferase homolog OS=Arabidopsis thaliana (Mouse-ear cress) PE=2 SV=3	Uncharacterized protein {ECO:0000313|EMBL:KDO78155.1} OS=Citrus sinensis (Sweet orange) PE=3 SV=1	PREDICTED: phospho-N-acetylmuramoyl-pentapeptide-transferase homolog isoform X1 [Nelumbo nucifera]
EVM0022595.1	Molecular Function: DNA binding (GO:0003677);; Biological Process: DNA methylation (GO:0006306);; Molecular Function: methyltransferase activity (GO:0008168);;	K15336|0|pper:PRUPE_ppa006956mg|K15336 tRNA (cytosine38-C5)-methyltransferase [EC:2.1.1.204] | (RefSeq) hypothetical protein	[K]	Transcription	C-5 cytosine-specific DNA methylase	--	Uncharacterized protein {ECO:0000313|EMBL:EMJ24252.1} OS=Prunus persica (Peach) PE=3 SV=1	PREDICTED: tRNA (cytosine(38)-C(5))-methyltransferase isoform X1 [Nelumbo nucifera]
EVM0012383.1	Biological Process: lipid metabolic process (GO:0006629);; Molecular Function: hydrolase activity, acting on ester bonds (GO:0016788);;	--	--	--	GDSL-like Lipase/Acylhydrolase	GDSL esterase/lipase At4g16230 (Precursor) GN=At4g16230 OS=Arabidopsis thaliana (Mouse-ear cress) PE=3 SV=2	GDSL esterase/lipase isoform 2 {ECO:0000313|EMBL:EOY06747.1} OS=Theobroma cacao (Cacao) PE=4 SV=1	PREDICTED: GDSL esterase/lipase At4g16230-like [Nelumbo nucifera]
EVM0004304.1	--	--	--	--	--	--	Erythroid differentiation-related factor 1 {ECO:0000313|EMBL:EOY17218.1} OS=Theobroma cacao (Cacao) PE=4 SV=1	PREDICTED: uncharacterized protein LOC104590084 [Nelumbo nucifera]
EVM0012264.1	Biological Process: anthocyanin-containing compound biosynthetic process (GO:0009718);; Biological Process: quercetin O-glucoside biosynthetic process (GO:0033303);; Biological Process: kaempferol O-glucoside biosynthetic process (GO:0033330);; Biological Process: cyanidin 3-O-glucoside biosynthetic process (GO:0033485);; Molecular Function: anthocyanidin 3-O-glucosyltransferase activity (GO:0047…	K12930|5.13341e-170|pop:POPTR_0013s12310g|K12930 anthocyanidin 3-O-glucosyltransferase [EC:2.4.1.115] | (RefSeq) UDP-glucoronosyl/UDP-glucosyl transferase family protein	[GC]	--	UDP-glucoronosyl and UDP-glucosyl transferase	Anthocyanidin 3-O-glucosyltransferase 2 OS=Fragaria ananassa (Strawberry) PE=1 SV=1	UDP-glucose: flavonoid 3-O-glucosyltransferase {ECO:0000313|EMBL:ABR24135.1} OS=Vitis labrusca (Concord grape) PE=2 SV=1	UDP-glucose: flavonoid 3-O-glucosyltransferase [Vitis labrusca]
EVM0012240.1	Molecular Function: protein serine/threonine kinase activity (GO:0004674);; Molecular Function: ATP binding (GO:0005524);; Biological Process: protein phosphorylation (GO:0006468);; Biological Process: transmembrane receptor protein tyrosine kinase signaling pathway (GO:0007169);; Cellular Component: integral component of membrane (GO:0016021);; Molecular Function: oxidoreductase activity (GO:001…	--	--	--	Protein kinase domain	Probable inactive leucine-rich repeat receptor-like protein kinase At1g66830 (Precursor) GN=At1g66830 OS=Arabidopsis thaliana (Mouse-ear cress) PE=2 SV=1	Leucine-rich repeat protein kinase family protein {ECO:0000313|EMBL:EOY00878.1} OS=Theobroma cacao (Cacao) PE=4 SV=1	Leucine-rich repeat protein kinase family protein [Theobroma cacao]
EVM0002540.1	Cellular Component: intracellular (GO:0005622);;	--	[O]	Posttranslational modification, protein turnover, chaperones	Ribosomal L18p/L5e family	50S ribosomal protein L18, chloroplastic (Precursor) GN=RPL18 OS=Arabidopsis thaliana (Mouse-ear cress) PE=2 SV=1	Ribosomal L18p/L5e family protein isoform 1 {ECO:0000313|EMBL:EOY01905.1} OS=Theobroma cacao (Cacao) PE=4 SV=1	PREDICTED: 50S ribosomal protein L18, chloroplastic [Nelumbo nucifera]
EVM0015716.1	--	--	--	--	--	Uncharacterized protein At3g49055 GN=At3g49055 OS=Arabidopsis thaliana (Mouse-ear cress) PE=2 SV=1	Putative uncharacterized protein {ECO:0000313|EMBL:CBI22699.3} OS=Vitis vinifera (Grape) PE=4 SV=1	PREDICTED: uncharacterized protein At3g49055-like [Nelumbo nucifera]
EVM0008100.1	--	K03676|1.33673e-50|vvi:100263456|K03676 glutaredoxin 3 | (RefSeq) glutaredoxin-C1	[O]	Posttranslational modification, protein turnover, chaperones	Glutaredoxin	Glutaredoxin-C1 OS=Oryza sativa subsp. japonica (Rice) PE=3 SV=1	Uncharacterized protein {ECO:0000313|EMBL:ESR62253.1} OS=Citrus clementina PE=4 SV=1	PREDICTED: glutaredoxin-C9-like [Nelumbo nucifera]
EVM0017725.1	Cellular Component: intracellular part (GO:0044424);; Biological Process: cellular process (GO:0044763);;	K14788|4.62476e-37|vvi:100257259|K14788 ribosome biogenesis protein ENP2 | (RefSeq) nucleolar protein 10	[R]	General function prediction only	--	--	Putative uncharacterized protein {ECO:0000313|EMBL:CBI30111.3} OS=Vitis vinifera (Grape) PE=4 SV=1	PREDICTED: nucleolar protein 10 [Vitis vinifera]
EVM0014339.1	--	--	--	--	MULE transposase domain	Protein FAR1-RELATED SEQUENCE 5 GN=FRS5 OS=Arabidopsis thaliana (Mouse-ear cress) PE=2 SV=1	Uncharacterized protein {ECO:0000313|EMBL:EMJ10165.1} OS=Prunus persica (Peach) PE=4 SV=1	PREDICTED: protein FAR1-RELATED SEQUENCE 5-like [Fragaria vesca subsp. vesca]
EVM0008824.1	--	--	[P]	Inorganic ion transport and metabolism	Tesmin/TSO1-like CXC domain, cysteine-rich domain	CRC domain-containing protein TSO1 GN=TSO1 OS=Arabidopsis thaliana (Mouse-ear cress) PE=1 SV=1	Putative uncharacterized protein {ECO:0000313|EMBL:CCB50450.1} OS=Vitis vinifera (Grape) PE=4 SV=1	PREDICTED: CRC domain-containing protein TSO1-like [Nelumbo nucifera]
EVM0008863.2	--	K16616|2.174e-123|pop:POPTR_0001s47570g|K16616 actin-related protein 8, plant | (RefSeq) POPTRDRAFT_798305; Actin-related family protein	[Z]	Cytoskeleton	Actin	Actin-related protein 8 GN=ARP8 OS=Arabidopsis thaliana (Mouse-ear cress) PE=2 SV=1	Uncharacterized protein {ECO:0000313|EMBL:KDO73976.1} (Fragment) OS=Citrus sinensis (Sweet orange) PE=4 SV=1	PREDICTED: actin-related protein 8 isoform X2 [Nelumbo nucifera]
EVM0006125.1	Molecular Function: transferase activity (GO:0016740);;	--	--	--	Wall-associated receptor kinase C-terminal	--	Putative uncharacterized protein {ECO:0000313|EMBL:CAN65965.1} OS=Vitis vinifera (Grape) PE=3 SV=1	hypothetical protein VITISV_005934 [Vitis vinifera]
EVM0025081.1	Cellular Component: ubiquitin ligase complex (GO:0000151);; Molecular Function: ubiquitin-protein transferase activity (GO:0004842);; Cellular Component: cell wall (GO:0005618);; Cellular Component: nucleolus (GO:0005730);; Cellular Component: chloroplast (GO:0009507);; Biological Process: protein ubiquitination (GO:0016567);; Biological Process: defense response to bacterium (GO:0042742);; Biolo…	K10599|0|vvi:100249408|K10599 pre-mRNA-processing factor 19 [EC:2.3.2.27] | (RefSeq) pre-mRNA-processing factor 19	[R]	General function prediction only	WD domain, G-beta repeat	Pre-mRNA-processing factor 19 {ECO:0000305} OS=Oryza sativa subsp. japonica (Rice) PE=2 SV=1	Putative uncharacterized protein {ECO:0000313|EMBL:CBI23714.3} OS=Vitis vinifera (Grape) PE=4 SV=1	PREDICTED: pre-mRNA-processing factor 19 [Vitis vinifera]
EVM0023792.1	Molecular Function: organic cyclic compound binding (GO:0097159);; Molecular Function: heterocyclic compound binding (GO:1901363);;	K13126|3.45604e-28|cam:101505767|K13126 polyadenylate-binding protein | (RefSeq) polyadenylate-binding protein 3-like	[AJ]	--	--	Polyadenylate-binding protein 3 GN=PAB3 OS=Arabidopsis thaliana (Mouse-ear cress) PE=2 SV=1	Polyadenylate-binding protein 3 {ECO:0000313|EMBL:EXB37793.1} OS=Morus notabilis PE=4 SV=1	Polyadenylate-binding protein 3 [Morus notabilis]
EVM0006716.1	--	K15032|2.11019e-107|pper:PRUPE_ppa015858mg|K15032 mTERF domain-containing protein, mitochondrial | (RefSeq) hypothetical protein	[KR]	--	mTERF	--	Uncharacterized protein {ECO:0000313|EMBL:EMJ12443.1} (Fragment) OS=Prunus persica (Peach) PE=4 SV=1	hypothetical protein PRUPE_ppa015858mg, partial [Prunus persica]
EVM0024410.1	Cellular Component: vacuole (GO:0005773);; Biological Process: glucose catabolic process (GO:0006007);; Biological Process: generation of precursor metabolites and energy (GO:0006091);; Biological Process: ubiquitin-dependent protein catabolic process (GO:0006511);; Biological Process: response to stress (GO:0006950);; Cellular Component: chloroplast (GO:0009507);; Biological Process: response to…	K01803|6.51444e-139|pper:PRUPE_ppa010312mg|K01803 triosephosphate isomerase (TIM) [EC:5.3.1.1] | (RefSeq) hypothetical protein	[G]	Carbohydrate transport and metabolism	Triosephosphate isomerase	Triosephosphate isomerase, cytosolic GN=TPIP1 OS=Petunia hybrida (Petunia) PE=2 SV=1	Triosephosphate isomerase {ECO:0000256|RuleBase:RU000517} OS=Prunus persica (Peach) PE=3 SV=1	hypothetical protein PRUPE_ppa010312mg [Prunus persica]
EVM0009808.1	Molecular Function: transferase activity, transferring hexosyl groups (GO:0016758);;	--	[GC]	--	UDP-glucoronosyl and UDP-glucosyl transferase	UDP-glycosyltransferase 92A1 GN=UGT92A1 OS=Arabidopsis thaliana (Mouse-ear cress) PE=2 SV=1	UDP-glucosyltransferase, putative {ECO:0000313|EMBL:EEF48855.1} OS=Ricinus communis (Castor bean) PE=3 SV=1	PREDICTED: UDP-glycosyltransferase 92A1 [Nelumbo nucifera]
EVM0007501.1	Molecular Function: GTPase activity (GO:0003924);; Molecular Function: GTP binding (GO:0005525);; Cellular Component: endosome (GO:0005768);; Cellular Component: Golgi apparatus (GO:0005794);; Cellular Component: trans-Golgi network (GO:0005802);; Biological Process: obsolete GTP catabolic process (GO:0006184);; Biological Process: immune response (GO:0006955);;	--	[R]	General function prediction only	Guanylate-binding protein, N-terminal domain	--	Putative uncharacterized protein {ECO:0000313|EMBL:CBI17922.3} OS=Vitis vinifera (Grape) PE=4 SV=1	PREDICTED: guanylate-binding protein 5 [Vitis vinifera]
EVM0025040.1	--	--	--	--	Domain of unknown function (DUF4378)	--	Putative uncharacterized protein {ECO:0000313|EMBL:CCB57028.1} OS=Vitis vinifera (Grape) PE=4 SV=1	PREDICTED: uncharacterized protein LOC104599262 [Nelumbo nucifera]
EVM0001531.1	Molecular Function: nucleotide binding (GO:0000166);;	K03243|0|vvi:100242745|K03243 translation initiation factor 5B | (RefSeq) eukaryotic translation initiation factor 5B	[J]	Translation, ribosomal structure and biogenesis	Elongation factor Tu GTP binding domain	Translation initiation factor IF-2, chloroplastic (Fragment) GN=INFB OS=Euglena gracilis PE=2 SV=1	Putative uncharacterized protein {ECO:0000313|EMBL:CCB45136.1} OS=Vitis vinifera (Grape) PE=4 SV=1	PREDICTED: eukaryotic translation initiation factor 5B-like [Nelumbo nucifera]
EVM0020154.1	--	--	--	--	--	CHALLAH-LIKE2 {ECO:0000303|PubMed:21862708} (Precursor) GN=FCAALL OS=Arabidopsis thaliana (Mouse-ear cress) PE=1 SV=1	Putative uncharacterized protein {ECO:0000313|EMBL:EEF45235.1} OS=Ricinus communis (Castor bean) PE=4 SV=1	conserved hypothetical protein [Ricinus communis]
EVM0019500.1	Molecular Function: nucleic acid binding (GO:0003676);; Molecular Function: catalytic activity (GO:0003824);; Biological Process: DNA metabolic process (GO:0006259);;	--	[R]	General function prediction only	Reverse transcriptase (RNA-dependent DNA polymerase)	Uncharacterized mitochondrial protein AtMg00860 GN=AtMg00860 OS=Arabidopsis thaliana (Mouse-ear cress) PE=4 SV=1	Putative uncharacterized protein {ECO:0000313|EMBL:CAN76793.1} OS=Vitis vinifera (Grape) PE=4 SV=1	hypothetical protein VITISV_026680 [Vitis vinifera]
EVM0024740.1	--	--	--	--	Protein of unknown function (DUF740)	UPF0503 protein At3g09070, chloroplastic (Precursor) GN=At3g09070 OS=Arabidopsis thaliana (Mouse-ear cress) PE=1 SV=1	Putative uncharacterized protein {ECO:0000313|EMBL:CCB55514.1} OS=Vitis vinifera (Grape) PE=4 SV=1	PREDICTED: UPF0503 protein At3g09070, chloroplastic-like [Nelumbo nucifera]
EVM0013089.1	Cellular Component: extracellular region (GO:0005576);; Cellular Component: plasmodesma (GO:0009506);; Biological Process: response to gibberellin (GO:0009739);; Biological Process: response to salicylic acid (GO:0009751);; Biological Process: heat acclimation (GO:0010286);;	--	--	--	Gibberellin regulated protein	Protein RSI-1 (Precursor) GN=RSI-1 OS=Solanum lycopersicum (Tomato) PE=2 SV=1	Uncharacterized protein {ECO:0000313|EMBL:AFK43939.1} OS=Lotus japonicus (Lotus corniculatus var. japonicus) PE=2 SV=1	protein RSI-1 precursor [Solanum lycopersicum]
EVM0016765.1	Biological Process: transcription initiation from RNA polymerase II promoter (GO:0006367);; Molecular Function: sequence-specific DNA binding (GO:0043565);;	K03136|0|vvi:100263299|K03136 transcription initiation factor TFIIE subunit alpha | (RefSeq) general transcription factor IIE subunit 1	[K]	Transcription	TFIIE alpha subunit	--	Uncharacterized protein {ECO:0000313|EMBL:KDP35698.1} OS=Jatropha curcas (Barbados nut) PE=4 SV=1	PREDICTED: transcription initiation factor IIE subunit alpha-like [Nelumbo nucifera]
EVM0004981.1	--	--	--	--	--	--	Uncharacterized protein {ECO:0000313|EMBL:ERP59367.1} OS=Populus trichocarpa (Western balsam poplar) PE=4 SV=1	PREDICTED: uncharacterized protein LOC104600481 [Nelumbo nucifera]
EVM0021959.1	Molecular Function: hydrolase activity, hydrolyzing O-glycosyl compounds (GO:0004553);; Biological Process: metabolic process (GO:0008152);;	--	--	--	Glycosyl hydrolases family 28	Polygalacturonase (Precursor) OS=Prunus persica (Peach) PE=2 SV=1	Polygalacturonase, putative {ECO:0000313|EMBL:EEF33274.1} OS=Ricinus communis (Castor bean) PE=3 SV=1	PREDICTED: polygalacturonase-like [Nelumbo nucifera]
EVM0010237.1	Molecular Function: serine-type carboxypeptidase activity (GO:0004185);; Biological Process: proteolysis (GO:0006508);;	K16298|0|tcc:TCM_043300|K16298 serine carboxypeptidase-like clade IV [EC:3.4.16.-] | (RefSeq) Serine carboxypeptidase-like 49	[OE]	--	Serine carboxypeptidase	Serine carboxypeptidase 3 (Precursor) OS=Oryza sativa subsp. japonica (Rice) PE=2 SV=1	Carboxypeptidase {ECO:0000256|RuleBase:RU361156} OS=Coffea canephora (Robusta coffee) PE=3 SV=1	PREDICTED: serine carboxypeptidase-like [Nelumbo nucifera]
EVM0014874.1	Molecular Function: protein serine/threonine kinase activity (GO:0004674);; Molecular Function: ATP binding (GO:0005524);; Biological Process: protein phosphorylation (GO:0006468);; Biological Process: transmembrane receptor protein tyrosine kinase signaling pathway (GO:0007169);; Biological Process: anthocyanin-containing compound biosynthetic process (GO:0009718);; Biological Process: response …	--	--	--	Protein tyrosine kinase	Probable inactive leucine-rich repeat receptor-like protein kinase At3g03770 (Precursor) GN=At3g03770 OS=Arabidopsis thaliana (Mouse-ear cress) PE=2 SV=1	Putative uncharacterized protein {ECO:0000313|EMBL:CBI31218.3} OS=Vitis vinifera (Grape) PE=4 SV=1	PREDICTED: probable inactive leucine-rich repeat receptor-like protein kinase At3g03770 isoform X2 [Nelumbo nucifera]
EVM0001999.1	Molecular Function: iron ion binding (GO:0005506);; Molecular Function: oxidoreductase activity, acting on single donors with incorporation of molecular oxygen, incorporation of two atoms of oxygen (GO:0016702);; Molecular Function: flavonol synthase activity (GO:0045431);; Biological Process: flavonol biosynthetic process (GO:0051555);; Biological Process: oxidation-reduction process (GO:0055114…	--	[QR]	--	2OG-Fe(II) oxygenase superfamily	Probable 2-oxoglutarate/Fe(II)-dependent dioxygenase GN=DIOX2 OS=Papaver somniferum (Opium poppy) PE=2 SV=1	Putative uncharacterized protein {ECO:0000313|EMBL:CCB55365.1} OS=Vitis vinifera (Grape) PE=3 SV=1	PREDICTED: probable 2-oxoglutarate/Fe(II)-dependent dioxygenase-like [Fragaria vesca subsp. vesca]
EVM0019878.1	Molecular Function: calmodulin-dependent protein kinase activity (GO:0004683);; Molecular Function: calcium ion binding (GO:0005509);; Molecular Function: ATP binding (GO:0005524);; Cellular Component: plasma membrane (GO:0005886);; Biological Process: protein phosphorylation (GO:0006468);;	--	[T]	Signal transduction mechanisms	Protein kinase domain	CDPK-related kinase 1 GN=T3K9.9 OS=Arabidopsis thaliana (Mouse-ear cress) PE=1 SV=1	Putative uncharacterized protein {ECO:0000313|EMBL:CBI32784.3} OS=Vitis vinifera (Grape) PE=4 SV=1	PREDICTED: CDPK-related kinase 1 [Vitis vinifera]
EVM0003476.1	--	K21026|8.57753e-140|pda:103697604|K21026 acetylajmaline esterase [EC:3.1.1.80] | (RefSeq) GDSL esterase/lipase At1g31550-like	--	--	GDSL-like Lipase/Acylhydrolase	GDSL esterase/lipase At1g28570 (Precursor) GN=At1g28570 OS=Arabidopsis thaliana (Mouse-ear cress) PE=2 SV=1	Coffea canephora DH200=94 genomic scaffold, scaffold_2401 {ECO:0000313|EMBL:CDP21061.1} OS=Coffea canephora (Robusta coffee) PE=4 SV=1	PREDICTED: GDSL esterase/lipase At1g28610-like [Nelumbo nucifera]
EVM0002276.1	Biological Process: reproductive process (GO:0022414);; Biological Process: biological_process (GO:0044699);;	--	[S]	Function unknown	--	Late embryogenesis abundant protein 1 OS=Cicer arietinum (Chickpea) PE=2 SV=1	Uncharacterized protein {ECO:0000313|EMBL:ERN15862.1} OS=Amborella trichopoda PE=4 SV=1	hypothetical protein AMTR_s00039p00184730 [Amborella trichopoda]
EVM0014404.1	Biological Process: metabolic process (GO:0008152);; Molecular Function: hydrolase activity (GO:0016787);;	K07020|3.2835e-128|vvi:100251859|K07020 uncharacterized protein | (RefSeq) KAT8 regulatory NSL complex subunit 3	[R]	General function prediction only	Alpha/beta hydrolase family	--	Uncharacterized protein {ECO:0000313|EMBL:EXB66076.1} OS=Morus notabilis PE=4 SV=1	PREDICTED: KAT8 regulatory NSL complex subunit 3 [Nelumbo nucifera]
EVM0009799.1	--	--	[O]	Posttranslational modification, protein turnover, chaperones	Ring finger domain	--	Putative uncharacterized protein {ECO:0000313|EMBL:CCB45316.1} OS=Vitis vinifera (Grape) PE=4 SV=1	PREDICTED: uncharacterized RING finger protein C548.05c-like [Nelumbo nucifera]
EVM0007137.1	Cellular Component: endoplasmic reticulum (GO:0005783);; Cellular Component: membrane part (GO:0044425);;	K13989|2.45681e-109|tcc:TCM_030197|K13989 Derlin-2/3 | (RefSeq) DERLIN-2.2 isoform 1	[S]	Function unknown	Der1-like family	Derlin-2.2 GN=DER2.2 OS=Zea mays (Maize) PE=2 SV=1	DERLIN-2.2 isoform 1 {ECO:0000313|EMBL:EOY28662.1} OS=Theobroma cacao (Cacao) PE=4 SV=1	PREDICTED: derlin-2.2 [Nelumbo nucifera]
EVM0024260.1	--	--	[S]	Function unknown	Protein of unknown function (DUF962)	--	Uncharacterized protein {ECO:0000313|EMBL:EMJ24690.1} OS=Prunus persica (Peach) PE=4 SV=1	PREDICTED: uncharacterized endoplasmic reticulum membrane protein C16E8.02-like [Nelumbo nucifera]
EVM0012124.1	--	K20307|0|vvi:100253761|K20307 trafficking protein particle complex subunit 10 | (RefSeq) trafficking protein particle complex II-specific subunit 130 homolog	[R]	General function prediction only	Trafficking protein particle complex subunit 10, TRAPPC10	Trafficking protein particle complex II-specific subunit 130 homolog {ECO:0000305} OS=Arabidopsis thaliana (Mouse-ear cress) PE=1 SV=1	Putative uncharacterized protein {ECO:0000313|EMBL:CBI20354.3} OS=Vitis vinifera (Grape) PE=4 SV=1	PREDICTED: uncharacterized protein LOC104612563 isoform X2 [Nelumbo nucifera]
EVM0017578.1	Biological Process: nucleobase-containing compound metabolic process (GO:0006139);; Biological Process: phosphorylation (GO:0016310);; Molecular Function: nucleobase-containing compound kinase activity (GO:0019205);;	K00939|5.85807e-119|vvi:100259523|K00939 adenylate kinase [EC:2.7.4.3] | (RefSeq) probable adenylate kinase 7, mitochondrial	[F]	Nucleotide transport and metabolism	Adenylate kinase	Probable adenylate kinase 7, mitochondrial (Precursor) OS=Oryza sativa subsp. japonica (Rice) PE=2 SV=1	Putative uncharacterized protein {ECO:0000313|EMBL:CBI40056.3} OS=Vitis vinifera (Grape) PE=3 SV=1	PREDICTED: probable adenylate kinase 7, mitochondrial [Nelumbo nucifera]
EVM0007592.1	Biological Process: response to oxidative stress (GO:0006979);;	--	[S]	Function unknown	Ribosome associated membrane protein RAMP4	--	Stress associated endoplasmic reticulum protein, putative {ECO:0000313|EMBL:EEF47456.1} OS=Ricinus communis (Castor bean) PE=4 SV=1	stress associated endoplasmic reticulum protein, putative [Ricinus communis]
EVM0015956.1	Molecular Function: nucleotide binding (GO:0000166);; Biological Process: RNA methylation (GO:0001510);; Cellular Component: nucleolus (GO:0005730);; Cellular Component: heterotrimeric G-protein complex (GO:0005834);; Biological Process: mRNA export from nucleus (GO:0006406);; Biological Process: protein import into nucleus (GO:0006606);; Molecular Function: myosin heavy chain kinase activity (GO…	K14556|0|vvi:100250257|K14556 U3 small nucleolar RNA-associated protein 12 | (RefSeq) WDR3; WD repeat-containing protein 3	[A]	RNA processing and modification	WD domain, G-beta repeat	Dynein assembly factor with WDR repeat domains 1 GN=DAW1 OS=Chlamydomonas reinhardtii (Chlamydomonas smithii) PE=1 SV=1	Putative uncharacterized protein {ECO:0000313|EMBL:CCB55354.1} OS=Vitis vinifera (Grape) PE=4 SV=1	PREDICTED: WD repeat-containing protein 3 [Vitis vinifera]
EVM0006780.1	Cellular Component: membrane (GO:0016020);; Molecular Function: transmembrane transporter activity (GO:0022891);; Biological Process: transport (GO:0044765);;	K09874|1.30746e-122|pmum:103322832|K09874 aquaporin NIP | (RefSeq) probable aquaporin NIP7-1	[G]	Carbohydrate transport and metabolism	Major intrinsic protein	Probable aquaporin NIP7-1 GN=NIP7-1 OS=Arabidopsis thaliana (Mouse-ear cress) PE=2 SV=2	Putative uncharacterized protein {ECO:0000313|EMBL:CBI26190.3} OS=Vitis vinifera (Grape) PE=3 SV=1	PREDICTED: probable aquaporin NIP7-1 [Vitis vinifera]
EVM0000515.1	Molecular Function: DNA binding (GO:0003677);;	--	[K]	Transcription	KNOX2 domain	Homeobox protein knotted-1-like 1 OS=Oryza sativa subsp. japonica (Rice) PE=2 SV=1	Homeobox protein knotted-1, putative {ECO:0000313|EMBL:EEF49963.1} OS=Ricinus communis (Castor bean) PE=4 SV=1	PREDICTED: homeobox protein knotted-1-like 1 isoform X1 [Nelumbo nucifera]
EVM0012332.1	Biological Process: cellular process (GO:0009987);;	--	[E]	Amino acid transport and metabolism	FACT complex subunit (SPT16/CDC68)	FACT complex subunit SPT16 GN=SPT16 OS=Zea mays (Maize) PE=2 SV=1	Putative uncharacterized protein {ECO:0000313|EMBL:CCB61945.1} OS=Vitis vinifera (Grape) PE=4 SV=1	PREDICTED: FACT complex subunit SPT16-like [Vitis vinifera]
EVM0008152.1	Molecular Function: phosphodiesterase I activity (GO:0004528);; Cellular Component: vacuole (GO:0005773);; Biological Process: metabolic process (GO:0008152);;	--	[R]	General function prediction only	Type I phosphodiesterase / nucleotide pyrophosphatase	--	Alkaline-phosphatase-like family protein isoform 1 {ECO:0000313|EMBL:EOY30475.1} OS=Theobroma cacao (Cacao) PE=4 SV=1	PREDICTED: ectonucleotide pyrophosphatase/phosphodiesterase family member 3 [Nelumbo nucifera]
EVM0019196.1	--	--	[K]	Transcription	Endonuclease/Exonuclease/phosphatase family	Carbon catabolite repressor protein 4 homolog 5 GN=CCR4-5 OS=Arabidopsis thaliana (Mouse-ear cress) PE=2 SV=2	Putative uncharacterized protein {ECO:0000313|EMBL:CCB43216.1} OS=Vitis vinifera (Grape) PE=4 SV=1	PREDICTED: carbon catabolite repressor protein 4 homolog 5 isoform X1 [Nelumbo nucifera]
EVM0012333.1	Molecular Function: phosphoglycerate mutase activity (GO:0004619);;	K15637|5.00705e-146|sot:102592219|K15637 serine/threonine-protein phosphatase PGAM5 [EC:3.1.3.16] | (RefSeq) probable 2-carboxy-D-arabinitol-1-phosphatase	[G]	Carbohydrate transport and metabolism	Histidine phosphatase superfamily (branch 1)	Probable 2-carboxy-D-arabinitol-1-phosphatase {ECO:0000305} (Precursor) OS=Arabidopsis thaliana (Mouse-ear cress) PE=1 SV=1	Uncharacterized protein {ECO:0000313|EMBL:EXC21739.1} OS=Morus notabilis PE=4 SV=1	PREDICTED: probable 2-carboxy-D-arabinitol-1-phosphatase [Nelumbo nucifera]
EVM0009049.1	Molecular Function: nucleotide binding (GO:0000166);; Biological Process: pentose-phosphate shunt (GO:0006098);; Biological Process: rRNA processing (GO:0006364);; Biological Process: unsaturated fatty acid biosynthetic process (GO:0006636);; Biological Process: aromatic amino acid family biosynthetic process (GO:0009073);; Cellular Component: chloroplast thylakoid (GO:0009534);; Cellular Compone…	K19073|0|vvi:100244223|K19073 divinyl chlorophyllide a 8-vinyl-reductase [EC:1.3.1.75] | (RefSeq) divinyl chlorophyllide a 8-vinyl-reductase, chloroplastic	[G]	Carbohydrate transport and metabolism	NADH(P)-binding	Divinyl chlorophyllide a 8-vinyl-reductase, chloroplastic (Precursor) GN=DVR OS=Cucumis sativus (Cucumber) PE=1 SV=1	Uncharacterized protein {ECO:0000313|EMBL:KDP40021.1} OS=Jatropha curcas (Barbados nut) PE=4 SV=1	PREDICTED: divinyl chlorophyllide a 8-vinyl-reductase, chloroplastic [Nelumbo nucifera]
EVM0013268.1	--	--	--	--	--	--	Putative uncharacterized protein {ECO:0000313|EMBL:CCB44786.1} OS=Vitis vinifera (Grape) PE=4 SV=1	PREDICTED: uncharacterized protein LOC100253378 [Vitis vinifera]
EVM0010541.1	Molecular Function: hydrolase activity, hydrolyzing O-glycosyl compounds (GO:0004553);; Cellular Component: cell wall (GO:0005618);; Biological Process: cellular glucan metabolic process (GO:0006073);; Molecular Function: xyloglucan:xyloglucosyl transferase activity (GO:0016762);; Cellular Component: apoplast (GO:0048046);;	K08235|5.16571e-174|pop:POPTR_0014s14310g|K08235 xyloglucan:xyloglucosyl transferase [EC:2.4.1.207] | (RefSeq) POPTRDRAFT_572886; brassinosteroid-regulated family protein	--	--	Glycosyl hydrolases family 16	Xyloglucan endotransglucosylase/hydrolase 2 {ECO:0000250|UniProtKB:Q38857} (Precursor) OS=Glycine max (Soybean) PE=2 SV=1	Xyloglucan endotransglucosylase/hydrolase {ECO:0000256|RuleBase:RU361120} OS=Populus trichocarpa (Western balsam poplar) PE=3 SV=1	PREDICTED: brassinosteroid-regulated protein BRU1-like [Nelumbo nucifera]
EVM0009679.1	Molecular Function: motor activity (GO:0003774);; Molecular Function: actin binding (GO:0003779);; Molecular Function: ATP binding (GO:0005524);; Cellular Component: myosin complex (GO:0016459);;	K10357|0|vvi:100266530|K10357 myosin V | (RefSeq) myosin-12	[Z]	Cytoskeleton	Myosin head (motor domain)	Myosin-12 GN=F20M17.6 OS=Arabidopsis thaliana (Mouse-ear cress) PE=2 SV=1	Putative uncharacterized protein {ECO:0000313|EMBL:CCB45214.1} OS=Vitis vinifera (Grape) PE=4 SV=1	PREDICTED: myosin-12-like [Nelumbo nucifera]
EVM0023699.1	--	--	--	--	--	--	Putative uncharacterized protein {ECO:0000313|EMBL:CCB58529.1} OS=Vitis vinifera (Grape) PE=4 SV=1	PREDICTED: uncharacterized protein LOC104593237 [Nelumbo nucifera]
EVM0005123.1	--	--	--	--	--	--	Late embryogenesis abundant hydroxyproline-rich glycofamily protein, putative {ECO:0000313|EMBL:EOY24871.1} OS=Theobroma cacao (Cacao) PE=4 SV=1	Late embryogenesis abundant hydroxyproline-rich glycofamily protein, putative [Theobroma cacao]
EVM0000832.1	--	--	--	--	Protein of unknown function (DUF1644)	--	Putative uncharacterized protein {ECO:0000313|EMBL:CCB48739.1} OS=Vitis vinifera (Grape) PE=4 SV=1	PREDICTED: uncharacterized protein LOC100266910 isoform X1 [Vitis vinifera]
EVM0017698.1	Molecular Function: N-acetyltransferase activity (GO:0008080);; Biological Process: metabolic process (GO:0008152);;	--	--	--	Acetyltransferase (GNAT) family	Probable N-acetyltransferase HLS1-like GN=At2g23060 OS=Arabidopsis thaliana (Mouse-ear cress) PE=2 SV=1	Putative uncharacterized protein {ECO:0000313|EMBL:CBI15920.3} OS=Vitis vinifera (Grape) PE=4 SV=1	PREDICTED: probable N-acetyltransferase HLS1-like [Nelumbo nucifera]
EVM0002718.1	Biological Process: cell wall biogenesis (GO:0042546);; Biological Process: xylan metabolic process (GO:0045491);;	--	--	--	Myosin II heavy chain-like	Microtubule-associated protein 70-5 OS=Arabidopsis thaliana (Mouse-ear cress) PE=1 SV=1	Microtubule-associated proteins 70-5 isoform 1 {ECO:0000313|EMBL:EOY28966.1} OS=Theobroma cacao (Cacao) PE=4 SV=1	PREDICTED: microtubule-associated protein 70-5 isoform X1 [Nelumbo nucifera]
EVM0009730.1	Molecular Function: DNA-binding transcription factor activity (GO:0003700);; Biological Process: regulation of transcription, DNA-templated (GO:0006355);; Molecular Function: sequence-specific DNA binding (GO:0043565);;	--	--	--	bZIP transcription factor	Basic leucine zipper 43 GN=BZIP43 OS=Arabidopsis thaliana (Mouse-ear cress) PE=1 SV=1	Putative uncharacterized protein {ECO:0000313|EMBL:CAN66938.1} OS=Vitis vinifera (Grape) PE=4 SV=1	PREDICTED: basic leucine zipper 43 [Vitis vinifera]
EVM0023703.1	--	--	--	--	--	--	Uncharacterized protein {ECO:0000313|EMBL:ERN20389.1} OS=Amborella trichopoda PE=4 SV=1	PREDICTED: uncharacterized protein LOC104597675 [Nelumbo nucifera]
EVM0019449.1	Cellular Component: 1,3-beta-D-glucan synthase complex (GO:0000148);; Molecular Function: 1,3-beta-D-glucan synthase activity (GO:0003843);; Cellular Component: Golgi apparatus (GO:0005794);; Biological Process: (1->3)-beta-D-glucan biosynthetic process (GO:0006075);; Biological Process: protein targeting to membrane (GO:0006612);; Biological Process: nucleotide transport (GO:0006862);; Biologica…	K11000|0|pmum:103328450|K11000 callose synthase [EC:2.4.1.-] | (RefSeq) callose synthase 12	[M]	Cell wall/membrane/envelope biogenesis	1,3-beta-glucan synthase component	Callose synthase 12 OS=Arabidopsis thaliana (Mouse-ear cress) PE=2 SV=1	Callose synthase 12 {ECO:0000313|EMBL:EXB72969.1} OS=Morus notabilis PE=4 SV=1	PREDICTED: callose synthase 12-like [Nelumbo nucifera]
EVM0009313.1	Biological Process: amino acid transmembrane transport (GO:0003333);; Cellular Component: vacuolar membrane (GO:0005774);; Biological Process: fatty acid beta-oxidation (GO:0006635);; Cellular Component: chloroplast (GO:0009507);; Molecular Function: basic amino acid transmembrane transporter activity (GO:0015326);; Cellular Component: integral component of membrane (GO:0016021);; Biological Proc…	K03294|0|vvi:100253107|K03294 basic amino acid/polyamine antiporter, APA family | (RefSeq) cationic amino acid transporter 9, chloroplastic	[E]	Amino acid transport and metabolism	Amino acid permease	Cationic amino acid transporter 9, chloroplastic (Precursor) GN=CAT9 OS=Arabidopsis thaliana (Mouse-ear cress) PE=2 SV=1	Putative uncharacterized protein {ECO:0000313|EMBL:CBI16645.3} OS=Vitis vinifera (Grape) PE=4 SV=1	PREDICTED: cationic amino acid transporter 9, chloroplastic [Nelumbo nucifera]
EVM0009291.1	Cellular Component: chloroplast (GO:0009507);; Biological Process: photosynthesis, light harvesting (GO:0009765);; Cellular Component: membrane (GO:0016020);; Molecular Function: metal ion binding (GO:0046872);;	K08914|0|pvu:PHAVU_011G155700g|K08914 light-harvesting complex II chlorophyll a/b binding protein 3 | (RefSeq) hypothetical protein	--	--	Chlorophyll A-B binding protein	Chlorophyll a-b binding protein 13, chloroplastic (Precursor) GN=CAB13 OS=Solanum lycopersicum (Tomato) PE=1 SV=1	Uncharacterized protein {ECO:0000313|EMBL:ESW05143.1} OS=Phaseolus vulgaris (Kidney bean) PE=4 SV=1	PREDICTED: chlorophyll a-b binding protein 13, chloroplastic-like [Nelumbo nucifera]
EVM0019102.2	Molecular Function: binding (GO:0005488);;	--	--	--	Plant protein of unknown function (DUF936)	--	Putative uncharacterized protein {ECO:0000313|EMBL:CCB59262.1} OS=Vitis vinifera (Grape) PE=4 SV=1	unnamed protein product [Vitis vinifera]
EVM0001161.1	Molecular Function: ligase activity (GO:0016874);;	--	[S]	Function unknown	Armadillo/beta-catenin-like repeat	U-box domain-containing protein 3 GN=PUB3 OS=Arabidopsis thaliana (Mouse-ear cress) PE=2 SV=2	Putative uncharacterized protein {ECO:0000313|EMBL:CCB61338.1} OS=Vitis vinifera (Grape) PE=4 SV=1	PREDICTED: vacuolar protein 8 [Vitis vinifera]
EVM0016351.1	Molecular Function: DNA-binding transcription factor activity (GO:0003700);; Cellular Component: nucleus (GO:0005634);; Biological Process: starch catabolic process (GO:0005983);; Biological Process: response to osmotic stress (GO:0006970);; Biological Process: response to water deprivation (GO:0009414);; Biological Process: photomorphogenesis (GO:0009640);; Biological Process: abscisic acid-acti…	K09286|7.94745e-64|cit:102616521|K09286 EREBP-like factor | (RefSeq) ethylene-responsive transcription factor ABI4	--	--	AP2 domain	Ethylene-responsive transcription factor ABI4 GN=At2g40220 OS=Arabidopsis thaliana (Mouse-ear cress) PE=1 SV=2	Uncharacterized protein {ECO:0000313|EMBL:ESR49014.1} OS=Citrus clementina PE=4 SV=1	PREDICTED: ethylene-responsive transcription factor ABI4 [Nelumbo nucifera]
EVM0013181.1	Molecular Function: ATP binding (GO:0005524);; Biological Process: obsolete ATP catabolic process (GO:0006200);; Cellular Component: integral component of membrane (GO:0016021);; Molecular Function: ATPase activity, coupled to transmembrane movement of substances (GO:0042626);; Biological Process: transmembrane transport (GO:0055085);;	--	[Q]	Secondary metabolites biosynthesis, transport and catabolism	ABC transporter transmembrane region	ABC transporter C family member 3 GN=MJG19.3 OS=Arabidopsis thaliana (Mouse-ear cress) PE=1 SV=1	Putative uncharacterized protein {ECO:0000313|EMBL:CCB61985.1} OS=Vitis vinifera (Grape) PE=3 SV=1	PREDICTED: ABC transporter C family member 3-like isoform X1 [Nelumbo nucifera]
EVM0005180.1	--	--	--	--	--	--	RING/U-box superfamily protein, putative isoform 1 {ECO:0000313|EMBL:EOY01890.1} OS=Theobroma cacao (Cacao) PE=4 SV=1	PREDICTED: uncharacterized protein LOC104602979, partial [Nelumbo nucifera]
EVM0019093.1	Biological Process: mitotic cell cycle (GO:0000278);; Biological Process: RNA processing (GO:0006396);; Cellular Component: plasmodesma (GO:0009506);;	--	[A]	RNA processing and modification	--	FKBP12-interacting protein of 37 kDa GN=FIP37 OS=Arabidopsis thaliana (Mouse-ear cress) PE=1 SV=1	Uncharacterized protein {ECO:0000313|EMBL:KCW87402.1} OS=Eucalyptus grandis (Flooded gum) PE=4 SV=1	PREDICTED: FKBP12-interacting protein of 37 kDa [Nelumbo nucifera]
EVM0010978.1	--	--	--	--	Pollen proteins Ole e I like	--	Putative uncharacterized protein {ECO:0000313|EMBL:CCB50638.1} OS=Vitis vinifera (Grape) PE=4 SV=1	PREDICTED: uncharacterized protein LOC100252146 [Vitis vinifera]
EVM0020014.1	Molecular Function: calcium ion binding (GO:0005509);; Cellular Component: integral component of membrane (GO:0016021);; Biological Process: transmembrane transport (GO:0055085);;	--	[C]	Energy production and conversion	Mitochondrial carrier protein	Probable S-adenosylmethionine carrier 2, chloroplastic (Precursor) GN=SAMC2 OS=Arabidopsis thaliana (Mouse-ear cress) PE=2 SV=1	Uncharacterized protein {ECO:0000313|EMBL:EMJ21457.1} OS=Prunus persica (Peach) PE=3 SV=1	PREDICTED: mitochondrial substrate carrier family protein C-like [Nelumbo nucifera]
EVM0008456.1	--	--	--	--	Mitochondrial domain of unknown function (DUF1713)	--	Uncharacterized protein {ECO:0000313|EMBL:EMJ16260.1} OS=Prunus persica (Peach) PE=4 SV=1	PREDICTED: uncharacterized protein LOC104593025 [Nelumbo nucifera]
EVM0015362.1	--	--	--	--	Plant phosphoribosyltransferase C-terminal	C2 and GRAM domain-containing protein At1g03370 GN=At1g03370 OS=Arabidopsis thaliana (Mouse-ear cress) PE=2 SV=4	Putative uncharacterized protein {ECO:0000313|EMBL:CCB56017.1} OS=Vitis vinifera (Grape) PE=4 SV=1	PREDICTED: uncharacterized protein LOC104604169 [Nelumbo nucifera]
EVM0017396.1	--	--	--	--	--	--	Uncharacterized protein isoform 3 {ECO:0000313|EMBL:EOY04883.1} OS=Theobroma cacao (Cacao) PE=4 SV=1	PREDICTED: uncharacterized protein LOC104605191 isoform X4 [Nelumbo nucifera]
EVM0009985.1	--	K00640|3.37601e-179|sot:102590258|K00640 serine O-acetyltransferase [EC:2.3.1.30] | (RefSeq) serine acetyltransferase 2-like	[E]	Amino acid transport and metabolism	Serine acetyltransferase, N-terminal	Probable serine acetyltransferase 2 GN=OJ1006F06.16 OS=Oryza sativa subsp. japonica (Rice) PE=2 SV=1	Uncharacterized protein {ECO:0000313|EnsemblPlants:PGSC0003DMT400003992} OS=Solanum tuberosum (Potato) PE=4 SV=1	PREDICTED: serine acetyltransferase 2-like [Nelumbo nucifera]
EVM0025109.1	--	--	--	--	Uncharacterized conserved protein (DUF2215)	--	Uncharacterized protein {ECO:0000313|EMBL:ESR39342.1} OS=Citrus clementina PE=4 SV=1	PREDICTED: uncharacterized protein LOC104608649 isoform X1 [Nelumbo nucifera]
EVM0023267.1	--	K00858|3.34772e-07|pda:103701357|K00858 NAD+ kinase [EC:2.7.1.23] | (RefSeq) probable NAD kinase 2, chloroplastic	[G]	Carbohydrate transport and metabolism	--	Probable NAD kinase 2, chloroplastic (Precursor) OS=Oryza sativa subsp. japonica (Rice) PE=2 SV=1	Uncharacterized protein {ECO:0000313|EnsemblPlants:MLOC_76839.5} OS=Hordeum vulgare var. distichum (Domesticated barley) PE=4 SV=1	hypothetical protein ZEAMMB73_701180 [Zea mays]
EVM0015796.1	--	--	--	--	--	Homeobox protein LUMINIDEPENDENS GN=LD OS=Arabidopsis thaliana (Mouse-ear cress) PE=1 SV=2	Homeodomain-like superfamily protein, putative {ECO:0000313|EMBL:EOX94988.1} OS=Theobroma cacao (Cacao) PE=4 SV=1	PREDICTED: homeobox protein LUMINIDEPENDENS-like [Nelumbo nucifera]
EVM0012980.1	Molecular Function: peroxidase activity (GO:0004601);; Molecular Function: iron ion binding (GO:0005506);; Molecular Function: calcium ion binding (GO:0005509);; Biological Process: defense response (GO:0006952);; Molecular Function: electron transfer activity (GO:0009055);; Cellular Component: integral component of membrane (GO:0016021);; Molecular Function: NAD(P)H oxidase activity (GO:0016174)…	K13447|0|vvi:100266386|K13447 respiratory burst oxidase [EC:1.6.3.- 1.11.1.-] | (RefSeq) respiratory burst oxidase homolog protein E	[PQ]	--	Ferric reductase NAD binding domain	Respiratory burst oxidase homolog protein E GN=RBOHE OS=Arabidopsis thaliana (Mouse-ear cress) PE=2 SV=2	Putative uncharacterized protein {ECO:0000313|EMBL:CBI27762.3} OS=Vitis vinifera (Grape) PE=4 SV=1	PREDICTED: respiratory burst oxidase homolog protein E isoform X1 [Vitis vinifera]
EVM0020213.1	Molecular Function: nucleic acid binding (GO:0003676);; Molecular Function: zinc ion binding (GO:0008270);; Biological Process: DNA integration (GO:0015074);;	--	[R]	General function prediction only	Integrase core domain	Endonuclease OS=Nicotiana tabacum (Common tobacco) PE=2 SV=1	Putative Ty-1 copia retrotransposon {ECO:0000313|EMBL:CDN96898.1} OS=Phaseolus vulgaris (Kidney bean) PE=4 SV=1	putative Ty-1 copia retrotransposon [Phaseolus vulgaris]
EVM0003638.1	Molecular Function: DNA binding (GO:0003677);; Molecular Function: helicase activity (GO:0004386);; Molecular Function: ATP binding (GO:0005524);;	K15192|0|vvi:100247209|K15192 TATA-binding protein-associated factor [EC:3.6.4.-] | (RefSeq) BTAF1; TATA-binding protein-associated factor BTAF1	[K]	Transcription	Domain of unknown function (DUF3535)	TATA-binding protein-associated factor BTAF1 GN=F24B22.240 OS=Arabidopsis thaliana (Mouse-ear cress) PE=1 SV=1	Putative uncharacterized protein {ECO:0000313|EMBL:CCB62194.1} OS=Vitis vinifera (Grape) PE=4 SV=1	PREDICTED: TATA-binding protein-associated factor BTAF1 isoform X1 [Nelumbo nucifera]
EVM0003595.1	Biological Process: response to stress (GO:0006950);; Biological Process: metabolic process (GO:0008152);; Molecular Function: hydrolase activity, acting on glycosyl bonds (GO:0016798);;	--	[T]	Signal transduction mechanisms	Poly (ADP-ribose) glycohydrolase (PARG)	Poly(ADP-ribose) glycohydrolase 1 GN=F20M17.9 OS=Arabidopsis thaliana (Mouse-ear cress) PE=1 SV=2	Uncharacterized protein {ECO:0000313|EMBL:KDP29542.1} OS=Jatropha curcas (Barbados nut) PE=4 SV=1	hypothetical protein JCGZ_19255 [Jatropha curcas]
EVM0000154.1	Molecular Function: DNA-binding transcription factor activity (GO:0003700);; Cellular Component: nucleus (GO:0005634);; Biological Process: regulation of transcription, DNA-templated (GO:0006355);; Biological Process: trichome morphogenesis (GO:0010090);; Biological Process: stomatal complex morphogenesis (GO:0010103);; Molecular Function: sequence-specific DNA binding (GO:0043565);;	K09338|1.53017e-35|mus:103979046|K09338 homeobox-leucine zipper protein | (RefSeq) homeobox-leucine zipper protein ROC2-like	--	--	--	Homeobox-leucine zipper protein HDG2 GN=YUP8H12.16 OS=Arabidopsis thaliana (Mouse-ear cress) PE=2 SV=1	Uncharacterized protein {ECO:0000313|EMBL:KDO41374.1} (Fragment) OS=Citrus sinensis (Sweet orange) PE=4 SV=1	hypothetical protein CISIN_1g0042941mg, partial [Citrus sinensis]
EVM0020067.1	Biological Process: ubiquitin-dependent protein catabolic process (GO:0006511);; Biological Process: embryo development ending in seed dormancy (GO:0009793);;	K03094|1.91517e-72|mus:103985461|K03094 S-phase kinase-associated protein 1 | (RefSeq) SKP1-like protein 1B	[O]	Posttranslational modification, protein turnover, chaperones	Skp1 family, dimerisation domain	SKP1-like protein 4 GN=ASK4 OS=Arabidopsis thaliana (Mouse-ear cress) PE=1 SV=1	Putative uncharacterized protein {ECO:0000313|EMBL:CAN73136.1} OS=Vitis vinifera (Grape) PE=4 SV=1	PREDICTED: SKP1-like protein 1B [Musa acuminata subsp. malaccensis]
EVM0013033.1	Biological Process: mitotic G2 phase (GO:0000085);; Molecular Function: DNA binding (GO:0003677);; Cellular Component: mRNA cleavage and polyadenylation specificity factor complex (GO:0005847);; Biological Process: DNA methylation (GO:0006306);; Biological Process: chromatin silencing (GO:0006342);; Biological Process: mRNA polyadenylation (GO:0006378);; Biological Process: mRNA cleavage (GO:0006…	K14402|0|vvi:100267865|K14402 cleavage and polyadenylation specificity factor subunit 2 | (RefSeq) cleavage and polyadenylation specificity factor subunit 2	[A]	RNA processing and modification	Beta-Casp domain	Cleavage and polyadenylation specificity factor subunit 2 OS=Arabidopsis thaliana (Mouse-ear cress) PE=1 SV=2	Putative uncharacterized protein {ECO:0000313|EMBL:CBI22708.3} OS=Vitis vinifera (Grape) PE=4 SV=1	PREDICTED: cleavage and polyadenylation specificity factor subunit 2 isoform X1 [Vitis vinifera]
EVM0001408.1	Molecular Function: oxidoreductase activity (GO:0016491);; Biological Process: oxidation-reduction process (GO:0055114);;	K10251|7.50214e-158|pmum:103321887|K10251 17beta-estradiol 17-dehydrogenase / very-long-chain 3-oxoacyl-CoA reductase [EC:1.1.1.62 1.1.1.330] | (RefSeq) very-long-chain 3-oxoacyl-CoA reductase 1-like	--	--	short chain dehydrogenase	Very-long-chain 3-oxoacyl-CoA reductase 1 GN=F12A21.31 OS=Arabidopsis thaliana (Mouse-ear cress) PE=1 SV=1	Putative uncharacterized protein {ECO:0000313|EMBL:CBI16845.3} OS=Vitis vinifera (Grape) PE=3 SV=1	PREDICTED: very-long-chain 3-oxoacyl-CoA reductase 1-like [Prunus mume]
EVM0013236.1	--	K17973|0|vvi:100250209|K17973 N-terminal acetyltransferase B complex non-catalytic subunit | (RefSeq) phagocyte signaling-impaired protein	[Z]	Cytoskeleton	N-acetyltransferase B complex (NatB) non catalytic subunit	Laccase-12 (Precursor) GN=LAC12 OS=Arabidopsis thaliana (Mouse-ear cress) PE=2 SV=1	Laccase {ECO:0000256|RuleBase:RU361119} OS=Vitis vinifera (Grape) PE=3 SV=1	unnamed protein product [Vitis vinifera]
EVM0024496.1	Biological Process: multicellular organism development (GO:0007275);;	--	--	--	Helix-loop-helix DNA-binding domain	Transcription factor SPATULA OS=Arabidopsis thaliana (Mouse-ear cress) PE=1 SV=1	Putative uncharacterized protein {ECO:0000313|EMBL:CBI21410.3} OS=Vitis vinifera (Grape) PE=4 SV=1	PREDICTED: transcription factor SPATULA isoform X1 [Nelumbo nucifera]
EVM0023978.1	Biological Process: protein folding (GO:0006457);; Molecular Function: cytoskeletal protein binding (GO:0008092);; Biological Process: positive gravitropism (GO:0009958);; Molecular Function: heat shock protein binding (GO:0031072);; Molecular Function: unfolded protein binding (GO:0051082);;	--	[O]	Posttranslational modification, protein turnover, chaperones	DnaJ domain	Chaperone protein dnaJ 15 GN=T2E12.8 OS=Arabidopsis thaliana (Mouse-ear cress) PE=1 SV=1	Putative uncharacterized protein {ECO:0000313|EMBL:CAN72503.1} OS=Vitis vinifera (Grape) PE=4 SV=1	PREDICTED: chaperone protein dnaJ 15-like isoform X1 [Elaeis guineensis]
EVM0024726.1	Biological Process: proteolysis (GO:0006508);; Molecular Function: peptidase activity (GO:0008233);; Molecular Function: hydrolase activity, acting on glycosyl bonds (GO:0016798);;	K18881|0|pda:103717548|K18881 D-lactate dehydratase [EC:4.2.1.130] | (RefSeq) protein DJ-1 homolog D	[RV]	--	DJ-1/PfpI family	Protein DJ-1 homolog D GN=DJ1D OS=Arabidopsis thaliana (Mouse-ear cress) PE=1 SV=1	Uncharacterized protein {ECO:0000313|EMBL:KDP35700.1} OS=Jatropha curcas (Barbados nut) PE=4 SV=1	PREDICTED: protein DJ-1 homolog D isoform X1 [Phoenix dactylifera]
EVM0017474.1	Cellular Component: endoplasmic reticulum (GO:0005783);; Biological Process: intracellular protein transport (GO:0006886);; Cellular Component: integral component of membrane (GO:0016021);;	K14009|1.92719e-110|vvi:100255733|K14009 B-cell receptor-associated protein 31 | (RefSeq) B-cell receptor-associated protein 31	[V]	Defense mechanisms	B-cell receptor-associated protein 31-like	--	Putative uncharacterized protein {ECO:0000313|EMBL:CCB52381.1} OS=Vitis vinifera (Grape) PE=4 SV=1	PREDICTED: B-cell receptor-associated protein 31-like [Nelumbo nucifera]
EVM0011520.2	Molecular Function: RNA helicase activity (GO:0003724);; Molecular Function: ATP binding (GO:0005524);; Biological Process: virus induced gene silencing (GO:0009616);; Biological Process: posttranscriptional gene silencing by RNA (GO:0035194);;	K18422|0|vvi:100247679|K18422 helicase MOV-10 [EC:3.6.4.13] | (RefSeq) probable RNA helicase SDE3	[A]	RNA processing and modification	AAA domain	Probable RNA helicase SDE3 GN=SDE3 OS=Arabidopsis thaliana (Mouse-ear cress) PE=1 SV=1	Putative uncharacterized protein {ECO:0000313|EMBL:CBI26283.3} OS=Vitis vinifera (Grape) PE=4 SV=1	PREDICTED: probable RNA helicase SDE3 [Nelumbo nucifera]
EVM0023981.1	Biological Process: regulation of GTPase activity (GO:0032313);;	K18469|0|vvi:100250355|K18469 TBC1 domain family member 5 | (RefSeq) uncharacterized LOC100250355	[U]	Intracellular trafficking, secretion, and vesicular transport	Rab-GTPase-TBC domain	--	Uncharacterized protein {ECO:0000313|EMBL:KDP27459.1} OS=Jatropha curcas (Barbados nut) PE=4 SV=1	PREDICTED: TBC1 domain family member 5 homolog B-like [Nelumbo nucifera]
EVM0006692.1	Cellular Component: nucleus (GO:0005634);; Cellular Component: cytosol (GO:0005829);; Biological Process: glucose catabolic process (GO:0006007);; Biological Process: N-terminal protein myristoylation (GO:0006499);; Biological Process: protein import into nucleus (GO:0006606);; Biological Process: protein targeting to membrane (GO:0006612);; Biological Process: nucleotide transport (GO:0006862);;…	--	[U]	Intracellular trafficking, secretion, and vesicular transport	Armadillo/beta-catenin-like repeat	Importin subunit alpha-4 {ECO:0000305} OS=Arabidopsis thaliana (Mouse-ear cress) PE=1 SV=1	Importin subunit alpha {ECO:0000256|PIRNR:PIRNR005673} OS=Vitis vinifera (Grape) PE=3 SV=1	PREDICTED: importin subunit alpha-like [Nelumbo nucifera]
EVM0019548.1	Molecular Function: copper ion binding (GO:0005507);; Molecular Function: electron transfer activity (GO:0009055);;	--	--	--	--	--	CUB and sushi domain-containing protein 3 {ECO:0000313|EMBL:EOX98197.1} OS=Theobroma cacao (Cacao) PE=4 SV=1	PREDICTED: uncharacterized protein LOC104605502 [Nelumbo nucifera]
EVM0021330.1	--	--	--	--	--	Cyclin-dependent protein kinase inhibitor SMR3 GN=SMR3 OS=Arabidopsis thaliana (Mouse-ear cress) PE=2 SV=1	Uncharacterized protein {ECO:0000313|EMBL:KDP44228.1} OS=Jatropha curcas (Barbados nut) PE=4 SV=1	PREDICTED: cyclin-dependent protein kinase inhibitor SMR3 [Nelumbo nucifera]
EVM0017607.1	Biological Process: mitotic cell cycle (GO:0000278);; Molecular Function: DNA binding (GO:0003677);; Molecular Function: DNA-binding transcription factor activity (GO:0003700);; Cellular Component: nucleus (GO:0005634);; Cellular Component: transcription factor complex (GO:0005667);; Cellular Component: cytoplasm (GO:0005737);; Biological Process: DNA replication initiation (GO:0006270);; Biologi…	K06620|0|vvi:100249486|K06620 transcription factor E2F3 | (RefSeq) transcription factor E2FA	[K]	Transcription	E2F/DP family winged-helix DNA-binding domain	Transcription factor E2FA GN=F11F19.8 OS=Arabidopsis thaliana (Mouse-ear cress) PE=1 SV=1	Putative uncharacterized protein {ECO:0000313|EMBL:CBI30368.3} OS=Vitis vinifera (Grape) PE=3 SV=1	PREDICTED: transcription factor E2FA-like [Nelumbo nucifera]
EVM0019134.1	Molecular Function: DNA binding (GO:0003677);; Molecular Function: chromatin binding (GO:0003682);; Cellular Component: nucleus (GO:0005634);;	--	[O]	Posttranslational modification, protein turnover, chaperones	Myb-like DNA-binding domain	Protein RADIALIS-like 6 GN=F22H5.3 OS=Arabidopsis thaliana (Mouse-ear cress) PE=2 SV=1	Putative uncharacterized protein {ECO:0000313|EMBL:CBI32600.3} OS=Vitis vinifera (Grape) PE=4 SV=1	PREDICTED: protein RADIALIS-like 3 [Cucumis melo]
EVM0005223.1	Biological Process: developmental process (GO:0044767);; Biological Process: system development (GO:0048731);;	--	[R]	General function prediction only	PPR repeat family	Putative pentatricopeptide repeat-containing protein At1g53330 GN=At1g53330 OS=Arabidopsis thaliana (Mouse-ear cress) PE=3 SV=1	Uncharacterized protein {ECO:0000313|EMBL:EMJ12170.1} OS=Prunus persica (Peach) PE=4 SV=1	PREDICTED: putative pentatricopeptide repeat-containing protein At1g53330 [Nelumbo nucifera]
EVM0004416.1	Cellular Component: photosystem II (GO:0009523);;	--	--	--	PsbP	PsbP domain-containing protein 7, chloroplastic (Precursor) GN=PPD7 OS=Arabidopsis thaliana (Mouse-ear cress) PE=2 SV=1	Putative uncharacterized protein {ECO:0000313|EMBL:CCB61846.1} OS=Vitis vinifera (Grape) PE=4 SV=1	PREDICTED: psbP domain-containing protein 7, chloroplastic [Nelumbo nucifera]
EVM0020151.1	--	--	--	--	--	--	Armadillo/beta-catenin-like repeat protein {ECO:0000313|EMBL:AES81381.2} OS=Medicago truncatula (Barrel medic) PE=4 SV=2	PREDICTED: uncharacterized protein LOC104597470 isoform X2 [Nelumbo nucifera]
EVM0004300.2	Biological Process: cation transport (GO:0006812);; Molecular Function: cation transmembrane transporter activity (GO:0008324);; Molecular Function: oxidoreductase activity (GO:0016491);;	K14709|6.89913e-167|cit:102613261|K14709 solute carrier family 39 (zinc transporter), member 1/2/3 | (RefSeq) zinc transporter 11	[P]	Inorganic ion transport and metabolism	ZIP Zinc transporter	Zinc transporter 2 (Precursor) GN=ZIP2 OS=Oryza sativa subsp. japonica (Rice) PE=2 SV=1	Uncharacterized protein {ECO:0000313|EMBL:KDO59084.1} OS=Citrus sinensis (Sweet orange) PE=4 SV=1	PREDICTED: zinc transporter 2-like [Citrus sinensis]
EVM0008923.1	Molecular Function: alpha-N-acetylglucosaminidase activity (GO:0004561);; Cellular Component: vacuole (GO:0005773);;	K01205|0|vvi:100261888|K01205 alpha-N-acetylglucosaminidase [EC:3.2.1.50] | (RefSeq) alpha-N-acetylglucosaminidase	[U]	Intracellular trafficking, secretion, and vesicular transport	Alpha-N-acetylglucosaminidase (NAGLU) tim-barrel domain	--	Putative uncharacterized protein {ECO:0000313|EMBL:CCB49533.1} OS=Vitis vinifera (Grape) PE=4 SV=1	PREDICTED: alpha-N-acetylglucosaminidase isoform X1 [Nelumbo nucifera]
EVM0013681.1	Molecular Function: transferase activity, transferring phosphorus-containing groups (GO:0016772);;	--	[T]	Signal transduction mechanisms	Protein kinase domain	Probable receptor-like protein kinase At1g67000 (Precursor) GN=At1g67000 OS=Arabidopsis thaliana (Mouse-ear cress) PE=2 SV=2	Uncharacterized protein {ECO:0000313|EMBL:ERP61923.1} OS=Populus trichocarpa (Western balsam poplar) PE=3 SV=1	PREDICTED: probable receptor-like protein kinase At1g67000 [Nelumbo nucifera]
EVM0004551.1	--	--	--	--	Plastocyanin-like domain	Blue copper protein (Precursor) OS=Pisum sativum (Garden pea) PE=2 SV=1	Uncharacterized protein {ECO:0000313|EMBL:KDP39673.1} OS=Jatropha curcas (Barbados nut) PE=4 SV=1	hypothetical protein JCGZ_02693 [Jatropha curcas]
EVM0003969.1	--	--	--	--	D-mannose binding lectin	PAN domain-containing protein At5g03700 (Precursor) GN=At5g03700 OS=Arabidopsis thaliana (Mouse-ear cress) PE=1 SV=1	D-mannose binding lectin protein with Apple-like carbohydrate-binding domain isoform 1 {ECO:0000313|EMBL:EOY04517.1} OS=Theobroma cacao (Cacao) PE=4 SV=1	PREDICTED: G-type lectin S-receptor-like serine/threonine-protein kinase SD2-5 [Nelumbo nucifera]
EVM0008200.1	Molecular Function: 1-aminocyclopropane-1-carboxylate oxidase activity (GO:0009815);; Molecular Function: oxidoreductase activity, acting on paired donors, with incorporation or reduction of molecular oxygen, 2-oxoglutarate as one donor, and incorporation of one atom each of oxygen into both donors (GO:0016706);; Biological Process: oxidation-reduction process (GO:0055114);;	K05933|4.08155e-169|pop:POPTR_0002s07880g|K05933 aminocyclopropanecarboxylate oxidase [EC:1.14.17.4] | (RefSeq) POPTRDRAFT_643574; 1-aminocyclopropane-1-carboxylate oxidase family protein	[QR]	--	non-haem dioxygenase in morphine synthesis N-terminal	1-aminocyclopropane-1-carboxylate oxidase 5 GN=At1g77330 OS=Arabidopsis thaliana (Mouse-ear cress) PE=2 SV=1	1-aminocyclopropane-1-carboxylic acid oxidase {ECO:0000313|EMBL:AAN87846.1} OS=Populus tremula x Populus tremuloides PE=2 SV=1	PREDICTED: 1-aminocyclopropane-1-carboxylate oxidase 5 [Nelumbo nucifera]
EVM0021973.1	Biological Process: intracellular protein transport (GO:0006886);; Cellular Component: Golgi transport complex (GO:0017119);;	K20294|0|vvi:100243313|K20294 conserved oligomeric Golgi complex subunit 7 | (RefSeq) conserved oligomeric Golgi complex subunit 7	[S]	Function unknown	Golgi complex component 7 (COG7)	--	Embryo yellow protein {ECO:0000313|EMBL:AIU51152.1} (Fragment) OS=Platanus acerifolia (London plane tree) PE=2 SV=1	embryo yellow protein, partial [Platanus x acerifolia]
EVM0008897.1	Molecular Function: monooxygenase activity (GO:0004497);; Molecular Function: iron ion binding (GO:0005506);; Molecular Function: electron transfer activity (GO:0009055);; Molecular Function: oxidoreductase activity, acting on paired donors, with incorporation or reduction of molecular oxygen (GO:0016705);; Molecular Function: heme binding (GO:0020037);; Biological Process: oxidation-reduction pr…	K00512|0|pmum:103320923|K00512 steroid 17alpha-monooxygenase / 17alpha-hydroxyprogesterone deacetylase [EC:1.14.14.19 1.14.14.32] | (RefSeq) cytochrome P450 CYP82D47-like	[Q]	Secondary metabolites biosynthesis, transport and catabolism	Cytochrome P450	Cytochrome P450 82C4 GN=CYP82C4 OS=Arabidopsis thaliana (Mouse-ear cress) PE=2 SV=1	Putative uncharacterized protein {ECO:0000313|EMBL:CCB60396.1} OS=Vitis vinifera (Grape) PE=4 SV=1	PREDICTED: cytochrome P450 82A1-like [Vitis vinifera]
EVM0008651.1	--	--	[R]	General function prediction only	PPR repeat family	Putative pentatricopeptide repeat-containing protein At4g17915 GN=At4g17915 OS=Arabidopsis thaliana (Mouse-ear cress) PE=3 SV=1	Putative uncharacterized protein {ECO:0000313|EMBL:CCB50608.1} OS=Vitis vinifera (Grape) PE=4 SV=1	PREDICTED: putative pentatricopeptide repeat-containing protein At4g17915 [Nelumbo nucifera]
EVM0003226.1	Biological Process: aromatic amino acid family biosynthetic process (GO:0009073);; Cellular Component: chloroplast thylakoid membrane (GO:0009535);; Cellular Component: chloroplast stroma (GO:0009570);; Biological Process: NAD(P)H dehydrogenase complex assembly (GO:0010275);; Biological Process: iron-sulfur cluster assembly (GO:0016226);;	--	--	--	Domain of unknown function (DUF1817)	--	Putative uncharacterized protein {ECO:0000313|EMBL:CAN77780.1} OS=Vitis vinifera (Grape) PE=4 SV=1	PREDICTED: uncharacterized protein LOC104588577 [Nelumbo nucifera]
EVM0018627.1	--	--	--	--	X8 domain	PLASMODESMATA CALLOSE-BINDING PROTEIN 5 (Precursor) GN=PDCB5 OS=Arabidopsis thaliana (Mouse-ear cress) PE=1 SV=2	Uncharacterized protein {ECO:0000313|EnsemblPlants:GLYMA02G45470.1} OS=Glycine max (Soybean) PE=4 SV=1	PREDICTED: PLASMODESMATA CALLOSE-BINDING PROTEIN 2-like [Nelumbo nucifera]
EVM0003345.1	Biological Process: transcription, DNA-templated (GO:0006351);;	--	--	--	AP2 domain	Ethylene-responsive transcription factor ERF088 GN=ERF088 OS=Arabidopsis thaliana (Mouse-ear cress) PE=2 SV=1	Integrase-type DNA-binding superfamily protein {ECO:0000313|EMBL:EOY17443.1} OS=Theobroma cacao (Cacao) PE=4 SV=1	Integrase-type DNA-binding superfamily protein [Theobroma cacao]
EVM0006228.1	--	--	--	--	--	--	Dynamin-like 120 kDa protein, putative isoform 1 {ECO:0000313|EMBL:EOY24214.1} OS=Theobroma cacao (Cacao) PE=4 SV=1	PREDICTED: uncharacterized protein LOC103337027 isoform X1 [Prunus mume]
EVM0010786.1	--	K14015|0|vvi:100242502|K14015 nuclear protein localization protein 4 homolog | (RefSeq) NPL4-like protein 2	[YU]	--	NPL4 family	NPL4-like protein 2 GN=At2g47970 OS=Arabidopsis thaliana (Mouse-ear cress) PE=1 SV=1	Uncharacterized protein {ECO:0000313|EMBL:EYU20101.1} OS=Erythranthe guttata (Yellow monkey flower) PE=4 SV=1	PREDICTED: NPL4-like protein 1 [Nelumbo nucifera]
EVM0023419.1	--	--	[R]	General function prediction only	Ankyrin repeats (3 copies)	Ankyrin repeat-containing protein At2g01680 GN=At2g01680 OS=Arabidopsis thaliana (Mouse-ear cress) PE=2 SV=1	Ankyrin repeat family protein {ECO:0000313|EMBL:EOX96535.1} OS=Theobroma cacao (Cacao) PE=4 SV=1	PREDICTED: ankyrin repeat-containing protein At2g01680-like [Nelumbo nucifera]
EVM0005302.1	Molecular Function: DNA binding (GO:0003677);; Molecular Function: DNA-binding transcription factor activity (GO:0003700);; Cellular Component: nucleus (GO:0005634);; Biological Process: regulation of transcription, DNA-templated (GO:0006355);;	--	--	--	AP2 domain	Ethylene-responsive transcription factor WRI1 OS=Arabidopsis thaliana (Mouse-ear cress) PE=2 SV=1	Putative uncharacterized protein {ECO:0000313|EMBL:CAN79925.1} OS=Vitis vinifera (Grape) PE=4 SV=1	PREDICTED: AP2-like ethylene-responsive transcription factor At1g16060 [Vitis vinifera]
EVM0007470.1	Cellular Component: extracellular region (GO:0005576);; Cellular Component: plasmodesma (GO:0009506);; Biological Process: response to gibberellin (GO:0009739);; Biological Process: response to salicylic acid (GO:0009751);; Biological Process: heat acclimation (GO:0010286);;	--	--	--	Gibberellin regulated protein	Protein RSI-1 (Precursor) GN=RSI-1 OS=Solanum lycopersicum (Tomato) PE=2 SV=1	Uncharacterized protein {ECO:0000313|EMBL:EXC20638.1} OS=Morus notabilis PE=4 SV=1	PREDICTED: protein RSI-1-like [Cicer arietinum]
EVM0008853.1	--	--	[R]	General function prediction only	PPR repeat family	Pentatricopeptide repeat-containing protein At1g73400, mitochondrial (Precursor) GN=At1g73400 OS=Arabidopsis thaliana (Mouse-ear cress) PE=2 SV=2	Putative uncharacterized protein {ECO:0000313|EMBL:CAN70810.1} (Fragment) OS=Vitis vinifera (Grape) PE=4 SV=1	PREDICTED: pentatricopeptide repeat-containing protein At1g73400, mitochondrial [Nelumbo nucifera]
EVM0001503.1	Biological Process: autophagy (GO:0006914);; Biological Process: protein localization by the Cvt pathway (GO:0032258);;	K08341|1.17151e-79|sly:101253062|K08341 GABA(A) receptor-associated protein | (RefSeq) autophagy-related protein 8C	[Z]	Cytoskeleton	Autophagy protein Atg8 ubiquitin like	Autophagy-related protein 8C (Precursor) GN=OSJNBa0056O06.5 OS=Oryza sativa subsp. japonica (Rice) PE=2 SV=1	Autophagy-related protein {ECO:0000256|RuleBase:RU004384} OS=Eucalyptus grandis (Flooded gum) PE=3 SV=1	PREDICTED: autophagy-related protein 8C-like isoform X1 [Nicotiana sylvestris]
EVM0001152.1	--	--	--	--	bZIP transcription factor	Transcription factor HBP-1a OS=Triticum aestivum (Wheat) PE=2 SV=1	Putative uncharacterized protein {ECO:0000313|EMBL:CBI30269.3} OS=Vitis vinifera (Grape) PE=4 SV=1	PREDICTED: uncharacterized protein LOC104586912 isoform X1 [Nelumbo nucifera]
EVM0014514.1	Biological Process: phosphorylation (GO:0016310);;	--	[R]	General function prediction only	Cyclin	Cyclin-U4-1 GN=CYCU4-1 OS=Arabidopsis thaliana (Mouse-ear cress) PE=1 SV=1	Uncharacterized protein {ECO:0000313|EMBL:ESW11670.1} OS=Phaseolus vulgaris (Kidney bean) PE=4 SV=1	PREDICTED: cyclin-U4-1-like [Nelumbo nucifera]
EVM0024222.1	--	--	--	--	Phloem protein 2	Protein PHLOEM PROTEIN 2-LIKE A1 GN=PP2A1 OS=Arabidopsis thaliana (Mouse-ear cress) PE=2 SV=1	Uncharacterized protein {ECO:0000313|EMBL:EYU43686.1} OS=Erythranthe guttata (Yellow monkey flower) PE=4 SV=1	hypothetical protein MIMGU_mgv1a012746mg [Erythranthe guttata]
EVM0023715.1	Molecular Function: structural constituent of ribosome (GO:0003735);; Cellular Component: mitochondrion (GO:0005739);; Biological Process: translation (GO:0006412);; Cellular Component: cytosolic large ribosomal subunit (GO:0022625);;	K02929|1.63882e-68|pop:POPTR_0010s25800g|K02929 large subunit ribosomal protein L44e | (RefSeq) POPTRDRAFT_822653; 60S ribosomal protein L36a/L44	[J]	Translation, ribosomal structure and biogenesis	Ribosomal protein L44	60S ribosomal protein L44 GN=RPL44 OS=Gossypium hirsutum (Upland cotton) PE=3 SV=3	Uncharacterized protein {ECO:0000313|EMBL:EEE90526.1} OS=Populus trichocarpa (Western balsam poplar) PE=2 SV=1	hypothetical protein POPTR_0007s07730g [Populus trichocarpa]
EVM0024737.1	Cellular Component: membrane part (GO:0044425);;	--	--	--	Microsomal signal peptidase 12 kDa subunit (SPC12)	--	Peptidases, putative {ECO:0000313|EMBL:EOY16001.1} OS=Theobroma cacao (Cacao) PE=4 SV=1	PREDICTED: uncharacterized protein LOC104604897 [Nelumbo nucifera]
EVM0017050.1	Cellular Component: plasma membrane (GO:0005886);;	--	[R]	General function prediction only	C2 domain	Synaptotagmin-5 GN=T25N20.15 OS=Arabidopsis thaliana (Mouse-ear cress) PE=2 SV=1	Uncharacterized protein {ECO:0000313|EMBL:KCW78244.1} OS=Eucalyptus grandis (Flooded gum) PE=4 SV=1	PREDICTED: synaptotagmin-4 [Eucalyptus grandis]
EVM0014587.1	Molecular Function: folic acid binding (GO:0005542);; Biological Process: metabolic process (GO:0008152);; Molecular Function: transferase activity (GO:0016740);;	--	--	--	Formiminotransferase domain, N-terminal subdomain	--	Uncharacterized protein {ECO:0000313|EMBL:KCW47129.1} OS=Eucalyptus grandis (Flooded gum) PE=4 SV=1	PREDICTED: formimidoyltransferase-cyclodeaminase-like isoform X1 [Eucalyptus grandis]
EVM0017052.1	Molecular Function: protein serine/threonine kinase activity (GO:0004674);; Molecular Function: ATP binding (GO:0005524);; Biological Process: protein phosphorylation (GO:0006468);;	--	[G]	Carbohydrate transport and metabolism	Protein kinase domain	Shaggy-related protein kinase kappa GN=ASK10 OS=Arabidopsis thaliana (Mouse-ear cress) PE=2 SV=2	Uncharacterized protein {ECO:0000313|EMBL:ERN20048.1} OS=Amborella trichopoda PE=4 SV=1	PREDICTED: shaggy-related protein kinase kappa isoform X2 [Nelumbo nucifera]
EVM0014299.2	--	K14376|0|vvi:100268087|K14376 poly(A) polymerase [EC:2.7.7.19] | (RefSeq) nuclear poly(A) polymerase 1	[A]	RNA processing and modification	Poly(A) polymerase central domain	Nuclear poly(A) polymerase 1 {ECO:0000303|PubMed:18479511} OS=Arabidopsis thaliana (Mouse-ear cress) PE=1 SV=1	Poly(A) polymerase {ECO:0000313|EMBL:EXC25192.1} OS=Morus notabilis PE=4 SV=1	PREDICTED: LOW QUALITY PROTEIN: poly(A) polymerase PAPalpha-like [Nelumbo nucifera]
EVM0014290.1	--	--	--	--	--	--	Uncharacterized protein {ECO:0000313|EMBL:KDP38180.1} OS=Jatropha curcas (Barbados nut) PE=4 SV=1	PREDICTED: uncharacterized protein LOC104587573 [Nelumbo nucifera]
EVM0021406.1	Biological Process: carbohydrate metabolic process (GO:0005975);; Molecular Function: isomerase activity (GO:0016853);; Molecular Function: carbohydrate binding (GO:0030246);;	K01792|0|tcc:TCM_016980|K01792 glucose-6-phosphate 1-epimerase [EC:5.1.3.15] | (RefSeq) Aldose 1-epimerase family protein isoform 1	[G]	Carbohydrate transport and metabolism	Aldose 1-epimerase	Putative glucose-6-phosphate 1-epimerase OS=Cenchrus ciliaris (Buffelgrass) PE=2 SV=1	Putative glucose-6-phosphate 1-epimerase {ECO:0000313|EMBL:EXC20352.1} OS=Morus notabilis PE=4 SV=1	PREDICTED: putative glucose-6-phosphate 1-epimerase [Nelumbo nucifera]
EVM0022610.1	--	--	--	--	GRAM domain	GEM-like protein 5 GN=At5g13200 OS=Arabidopsis thaliana (Mouse-ear cress) PE=1 SV=1	GRAM domain family protein {ECO:0000313|EMBL:EOY02906.1} OS=Theobroma cacao (Cacao) PE=4 SV=1	PREDICTED: GEM-like protein 5 [Nelumbo nucifera]
EVM0012531.1	Molecular Function: protein serine/threonine kinase activity (GO:0004674);; Molecular Function: protein tyrosine kinase activity (GO:0004713);; Molecular Function: ATP binding (GO:0005524);; Cellular Component: cytosol (GO:0005829);; Biological Process: protein phosphorylation (GO:0006468);; Biological Process: microtubule nucleation (GO:0007020);; Biological Process: transmembrane receptor prote…	--	--	--	Leucine Rich repeats (2 copies)	Probable inactive receptor kinase At5g10020 (Precursor) GN=At5g10020 OS=Arabidopsis thaliana (Mouse-ear cress) PE=1 SV=2	Putative uncharacterized protein {ECO:0000313|EMBL:CBI21494.3} OS=Vitis vinifera (Grape) PE=4 SV=1	PREDICTED: probable inactive receptor kinase At5g10020 [Nelumbo nucifera]
EVM0005463.1	Cellular Component: cytoplasm (GO:0005737);; Biological Process: aromatic amino acid family metabolic process (GO:0009072);; Molecular Function: transferase activity (GO:0016740);;	K01800|2.37761e-114|pmum:103318928|K01800 maleylacetoacetate isomerase [EC:5.2.1.2] | (RefSeq) glutathione S-transferase zeta class-like	[O]	Posttranslational modification, protein turnover, chaperones	Glutathione S-transferase, N-terminal domain	Glutathione S-transferase zeta class OS=Euphorbia esula (Leafy spurge) PE=2 SV=1	Glutathione S-transferase Z1 {ECO:0000313|EMBL:AAO61856.1} OS=Malva pusilla (Dwarf mallow) PE=2 SV=1	PREDICTED: glutathione S-transferase zeta class-like isoform X1 [Nelumbo nucifera]
EVM0003094.1	--	--	--	--	Targeting protein for Xklp2 (TPX2)	Protein TPX2 GN=TPX2 OS=Arabidopsis thaliana (Mouse-ear cress) PE=1 SV=1	Putative uncharacterized protein {ECO:0000313|EMBL:CCB47601.1} OS=Vitis vinifera (Grape) PE=4 SV=1	PREDICTED: protein TPX2 [Nelumbo nucifera]
EVM0000577.1	--	--	--	--	Transferase family	Agmatine coumaroyltransferase-1 {ECO:0000303|PubMed:18270436, ECO:0000312|EMBL:BAF97626.1} GN=ACT-1 OS=Hordeum vulgare (Barley) PE=1 SV=1	Uncharacterized protein {ECO:0000313|EnsemblPlants:PGSC0003DMT400018441} OS=Solanum tuberosum (Potato) PE=4 SV=1	PREDICTED: agmatine coumaroyltransferase-2 {ECO:0000303|PubMed:18270436, ECO:0000312|EMBL:BAF97627.1}-like [Nicotiana tomentosiformis]
EVM0016479.1	--	--	--	--	Protein of unknown function (DUF3245)	--	Uncharacterized protein {ECO:0000313|EMBL:KDO86168.1} OS=Citrus sinensis (Sweet orange) PE=4 SV=1	PREDICTED: uncharacterized protein LOC102626074 isoform X1 [Citrus sinensis]
EVM0011322.1	--	--	[QR]	--	non-haem dioxygenase in morphine synthesis N-terminal	Probable 2-oxoglutarate-dependent dioxygenase At3g49630 GN=At3g50210 OS=Arabidopsis thaliana (Mouse-ear cress) PE=2 SV=1	Uncharacterized protein {ECO:0000313|EMBL:KDP33809.1} OS=Jatropha curcas (Barbados nut) PE=3 SV=1	PREDICTED: probable 2-oxoglutarate-dependent dioxygenase At3g49630 isoform X3 [Nelumbo nucifera]
EVM0014955.1	Molecular Function: monooxygenase activity (GO:0004497);; Molecular Function: iron ion binding (GO:0005506);; Molecular Function: electron transfer activity (GO:0009055);; Molecular Function: oxidoreductase activity, acting on paired donors, with incorporation or reduction of molecular oxygen (GO:0016705);; Molecular Function: heme binding (GO:0020037);; Biological Process: oxidation-reduction pr…	K09588|0|pmum:103332773|K09588 cytochrome P450 family 90 subfamily A polypeptide 1 [EC:1.14.-.-] | (RefSeq) cytochrome P450 90A1	[QI]	--	Cytochrome P450	Cytochrome P450 90A1 GN=MJJ3.9 OS=Arabidopsis thaliana (Mouse-ear cress) PE=2 SV=1	Uncharacterized protein {ECO:0000313|EMBL:EMJ21589.1} OS=Prunus persica (Peach) PE=3 SV=1	PREDICTED: cytochrome P450 90A1-like [Nelumbo nucifera]
EVM0005480.1	Biological Process: amino acid transmembrane transport (GO:0003333);; Molecular Function: amino acid transmembrane transporter activity (GO:0015171);; Cellular Component: integral component of membrane (GO:0016021);;	--	[E]	Amino acid transport and metabolism	Amino acid permease	Probable polyamine transporter At3g13620 GN=At3g13620 OS=Arabidopsis thaliana (Mouse-ear cress) PE=2 SV=1	Putative uncharacterized protein {ECO:0000313|EMBL:CCB43793.1} OS=Vitis vinifera (Grape) PE=4 SV=1	PREDICTED: probable polyamine transporter At3g13620 [Nelumbo nucifera]
EVM0008514.1	--	--	--	--	Protein of unknown function (DUF1421)	--	Uncharacterized protein {ECO:0000313|EnsemblPlants:PGSC0003DMT400047245} OS=Solanum tuberosum (Potato) PE=4 SV=1	PREDICTED: RNA polymerase II degradation factor 1 [Nelumbo nucifera]
EVM0004519.1	Cellular Component: plasma membrane (GO:0005886);; Molecular Function: zinc ion binding (GO:0008270);; Molecular Function: 2-alkenal reductase [NAD(P)] activity (GO:0032440);; Biological Process: oxidation-reduction process (GO:0055114);;	K16675|0|pper:PRUPE_ppa005660mg|K16675 palmitoyltransferase ZDHHC9/14/18 [EC:2.3.1.225] | (RefSeq) hypothetical protein	[R]	General function prediction only	DHHC palmitoyltransferase	Protein S-acyltransferase 8 GN=PAT08 OS=Arabidopsis thaliana (Mouse-ear cress) PE=1 SV=2	S-acyltransferase {ECO:0000256|RuleBase:RU079119} OS=Prunus persica (Peach) PE=3 SV=1	PREDICTED: protein S-acyltransferase 8-like [Nelumbo nucifera]
EVM0014067.1	Molecular Function: serine-type endopeptidase activity (GO:0004252);; Biological Process: proteolysis (GO:0006508);; Molecular Function: identical protein binding (GO:0042802);; Biological Process: negative regulation of catalytic activity (GO:0043086);;	--	--	--	Subtilase family	Subtilisin-like protease SBT3.3 {ECO:0000303|PubMed:16193095} (Precursor) OS=Arabidopsis thaliana (Mouse-ear cress) PE=2 SV=1	Uncharacterized protein {ECO:0000313|EMBL:EMJ11924.1} OS=Prunus persica (Peach) PE=4 SV=1	hypothetical protein PRUPE_ppa022363mg [Prunus persica]
EVM0001303.1	Molecular Function: kinase activity (GO:0016301);;	--	[R]	General function prediction only	Protein kinase domain	Serine/threonine-protein kinase KIPK GN=KIPK OS=Arabidopsis thaliana (Mouse-ear cress) PE=1 SV=1	Putative uncharacterized protein {ECO:0000313|EMBL:CCB44172.1} OS=Vitis vinifera (Grape) PE=4 SV=1	PREDICTED: serine/threonine-protein kinase D6PKL1 isoform X2 [Nelumbo nucifera]
EVM0025437.1	Molecular Function: structural constituent of ribosome (GO:0003735);; Biological Process: translation (GO:0006412);; Cellular Component: large ribosomal subunit (GO:0015934);;	K02872|1.49438e-137|fve:101309870|K02872 large subunit ribosomal protein L13Ae | (RefSeq) 60S ribosomal protein L13a-4	[J]	Translation, ribosomal structure and biogenesis	Ribosomal protein L13	60S ribosomal protein L13a-4 GN=RPL13AD OS=Arabidopsis thaliana (Mouse-ear cress) PE=2 SV=1	Uncharacterized protein {ECO:0000313|EMBL:EMJ24648.1} OS=Prunus persica (Peach) PE=3 SV=1	PREDICTED: 60S ribosomal protein L13a-4-like [Nelumbo nucifera]
EVM0007429.1	Cellular Component: nucleus (GO:0005634);; Cellular Component: endoplasmic reticulum (GO:0005783);; Biological Process: response to oxidative stress (GO:0006979);; Biological Process: response to wounding (GO:0009611);; Biological Process: response to gravity (GO:0009629);; Cellular Component: plant-type vacuole membrane (GO:0009705);; Biological Process: chalcone biosynthetic process (GO:0009715…	K00660|0|pop:POPTR_0003s17540g|K00660 chalcone synthase [EC:2.3.1.74] | (RefSeq) POPTRDRAFT_554828; naregenin-chalcone synthase family protein	--	--	Chalcone and stilbene synthases, N-terminal domain	Chalcone synthase 2 GN=CHS2 OS=Camellia sinensis (Tea) PE=2 SV=1	Naringenin-chalcone synthase {ECO:0000313|EMBL:CAA64452.1} OS=Juglans nigra x Juglans regia PE=2 SV=1	naringenin-chalcone synthase [Juglans nigra x Juglans regia]
EVM0022310.3	--	--	--	--	--	--	Uncharacterized protein {ECO:0000313|EMBL:EOY09208.1} OS=Theobroma cacao (Cacao) PE=4 SV=1	PREDICTED: uncharacterized protein LOC104880097 isoform X2 [Vitis vinifera]
EVM0000393.1	--	K10532|0|tcc:TCM_004761|K10532 heparan-alpha-glucosaminide N-acetyltransferase [EC:2.3.1.78] | (RefSeq) Uncharacterized protein isoform 1	[S]	Function unknown	Protein of unknown function (DUF1624)	--	Uncharacterized protein isoform 1 {ECO:0000313|EMBL:EOX95209.1} OS=Theobroma cacao (Cacao) PE=4 SV=1	PREDICTED: heparan-alpha-glucosaminide N-acetyltransferase-like isoform X2 [Nelumbo nucifera]
EVM0019202.1	--	--	--	--	Nodulin-like	--	Putative uncharacterized protein {ECO:0000313|EMBL:EEF44681.1} OS=Ricinus communis (Castor bean) PE=4 SV=1	PREDICTED: uncharacterized protein LOC104597219 [Nelumbo nucifera]
EVM0009395.1	--	--	[R]	General function prediction only	Leucine rich repeat	Protein NLP1 OS=Oryza sativa subsp. japonica (Rice) PE=2 SV=1	Putative uncharacterized protein {ECO:0000313|EMBL:CCB61456.1} OS=Vitis vinifera (Grape) PE=4 SV=1	PREDICTED: leucine-rich repeat receptor protein kinase EXS-like isoform X1 [Vitis vinifera]
EVM0023191.1	Cellular Component: cytosol (GO:0005829);; Biological Process: cellulose biosynthetic process (GO:0030244);; Biological Process: D-xylose metabolic process (GO:0042732);; Biological Process: Golgi vesicle transport (GO:0048193);;	K20296|0|vvi:100262446|K20296 vacuolar protein sorting-associated protein 51 | (RefSeq) vacuolar protein sorting-associated protein 51 homolog	[S]	Function unknown	Vps51/Vps67	Exocyst complex component SEC5A GN=SEC5A OS=Arabidopsis thaliana (Mouse-ear cress) PE=1 SV=1	Putative uncharacterized protein {ECO:0000313|EMBL:CBI36948.3} OS=Vitis vinifera (Grape) PE=4 SV=1	PREDICTED: vacuolar protein sorting-associated protein 51 homolog [Nelumbo nucifera]
EVM0021163.1	Biological Process: lipid metabolic process (GO:0006629);; Molecular Function: lipase activity (GO:0016298);;	--	--	--	GDSL-like Lipase/Acylhydrolase	GDSL esterase/lipase At5g22810 (Precursor) GN=At5g22810 OS=Arabidopsis thaliana (Mouse-ear cress) PE=3 SV=3	Zinc finger protein, putative {ECO:0000313|EMBL:EEF34923.1} OS=Ricinus communis (Castor bean) PE=4 SV=1	PREDICTED: GDSL esterase/lipase At5g22810 [Nelumbo nucifera]
EVM0011175.1	--	K14721|0|vvi:100247859|K14721 DNA-directed RNA polymerase III subunit RPC5 | (RefSeq) DNA-directed RNA polymerase III subunit RPC5	[K]	Transcription	Sin-like protein conserved region	--	Putative uncharacterized protein {ECO:0000313|EMBL:CBI17549.3} OS=Vitis vinifera (Grape) PE=4 SV=1	PREDICTED: DNA-directed RNA polymerase III subunit RPC5-like [Nelumbo nucifera]
EVM0015533.1	--	--	[I]	Lipid transport and metabolism	Oxysterol-binding protein	Oxysterol-binding protein-related protein 3A GN=T7H20.150 OS=Arabidopsis thaliana (Mouse-ear cress) PE=1 SV=1	Oxysterol-binding family protein {ECO:0000313|EMBL:EOY07505.1} OS=Theobroma cacao (Cacao) PE=3 SV=1	PREDICTED: oxysterol-binding protein-related protein 3A-like isoform X1 [Nelumbo nucifera]
EVM0009039.1	Molecular Function: structural constituent of ribosome (GO:0003735);; Cellular Component: ribosome (GO:0005840);; Biological Process: translation (GO:0006412);; Cellular Component: chloroplast (GO:0009507);;	K02935|4.87992e-78|vvi:100257626|K02935 large subunit ribosomal protein L7/L12 | (RefSeq) 50S ribosomal protein L12, chloroplastic	[J]	Translation, ribosomal structure and biogenesis	Ribosomal protein L7/L12 C-terminal domain	50S ribosomal protein L12, chloroplastic (Precursor) OS=Nicotiana sylvestris (Wood tobacco) PE=2 SV=1	Putative uncharacterized protein {ECO:0000313|EMBL:CCB58505.1} OS=Vitis vinifera (Grape) PE=3 SV=1	PREDICTED: 50S ribosomal protein L12, chloroplastic-like [Nelumbo nucifera]
EVM0006940.1	--	--	--	--	--	--	Putative uncharacterized protein {ECO:0000313|EMBL:CCB60483.1} OS=Vitis vinifera (Grape) PE=4 SV=1	PREDICTED: uncharacterized protein LOC104595642 [Nelumbo nucifera]
EVM0000436.1	Molecular Function: protein serine/threonine kinase activity (GO:0004674);; Molecular Function: ATP binding (GO:0005524);; Biological Process: protein phosphorylation (GO:0006468);;	--	[T]	Signal transduction mechanisms	Protein kinase domain	Probable receptor-like protein kinase At1g80640 (Precursor) GN=At1g80640 OS=Arabidopsis thaliana (Mouse-ear cress) PE=2 SV=1	Putative uncharacterized protein {ECO:0000313|EMBL:CCB59716.1} OS=Vitis vinifera (Grape) PE=3 SV=1	PREDICTED: probable receptor-like protein kinase At1g80640 [Elaeis guineensis]
EVM0003811.1	Molecular Function: GTPase activity (GO:0003924);; Molecular Function: calcium ion binding (GO:0005509);; Molecular Function: GTP binding (GO:0005525);; Cellular Component: endosome (GO:0005768);; Biological Process: obsolete GTP catabolic process (GO:0006184);; Biological Process: protein targeting to vacuole (GO:0006623);; Biological Process: endocytosis (GO:0006897);; Biological Process: membr…	K12483|0|vvi:100241890|K12483 EH domain-containing protein 1 | (RefSeq) EH domain-containing protein 1	[TU]	--	Dynamin family	--	Putative uncharacterized protein {ECO:0000313|EMBL:CBI26690.3} OS=Vitis vinifera (Grape) PE=4 SV=1	PREDICTED: EH domain-containing protein 1 [Nelumbo nucifera]
EVM0005438.1	Molecular Function: protein serine/threonine kinase activity (GO:0004674);; Molecular Function: ATP binding (GO:0005524);; Biological Process: protein phosphorylation (GO:0006468);;	K14498|1.49716e-140|tcc:TCM_015836|K14498 serine/threonine-protein kinase SRK2 [EC:2.7.11.1] | (RefSeq) Serine/threonine-protein kinase SAPK3 isoform 1	[T]	Signal transduction mechanisms	Protein kinase domain	Serine/threonine-protein kinase SAPK3 GN=OSJNBa0027P10.6 OS=Oryza sativa subsp. japonica (Rice) PE=1 SV=1	Uncharacterized protein {ECO:0000313|EMBL:KDP30449.1} OS=Jatropha curcas (Barbados nut) PE=4 SV=1	hypothetical protein JCGZ_17137 [Jatropha curcas]
EVM0012852.1	Molecular Function: hydrolase activity, hydrolyzing O-glycosyl compounds (GO:0004553);; Cellular Component: cell wall (GO:0005618);; Biological Process: cellular glucan metabolic process (GO:0006073);; Molecular Function: xyloglucan:xyloglucosyl transferase activity (GO:0016762);; Cellular Component: apoplast (GO:0048046);;	K08235|8.72387e-153|vvi:100244455|K08235 xyloglucan:xyloglucosyl transferase [EC:2.4.1.207] | (RefSeq) xyloglucan endotransglucosylase/hydrolase protein 9	--	--	Glycosyl hydrolases family 16	Xyloglucan endotransglucosylase/hydrolase protein 9 (Precursor) GN=F4C21.14 OS=Arabidopsis thaliana (Mouse-ear cress) PE=2 SV=2	Xyloglucan endotransglucosylase/hydrolase {ECO:0000256|RuleBase:RU361120} OS=Theobroma cacao (Cacao) PE=3 SV=1	PREDICTED: xyloglucan endotransglucosylase/hydrolase protein 9 [Vitis vinifera]
EVM0008929.1	Molecular Function: peroxidase activity (GO:0004601);; Cellular Component: extracellular region (GO:0005576);; Biological Process: response to oxidative stress (GO:0006979);; Molecular Function: heme binding (GO:0020037);; Molecular Function: metal ion binding (GO:0046872);; Biological Process: oxidation-reduction process (GO:0055114);;	K00430|3.93668e-169|pper:PRUPE_ppa026551mg|K00430 peroxidase [EC:1.11.1.7] | (RefSeq) hypothetical protein	--	--	Peroxidase	Probable peroxidase 26 (Precursor) GN=T1O24.22 OS=Arabidopsis thaliana (Mouse-ear cress) PE=2 SV=2	Uncharacterized protein {ECO:0000313|EMBL:EMJ28311.1} OS=Prunus persica (Peach) PE=3 SV=1	PREDICTED: probable peroxidase 61 [Nelumbo nucifera]
EVM0004913.1	--	--	--	--	--	--	Putative uncharacterized protein {ECO:0000313|EMBL:CAN81687.1} OS=Vitis vinifera (Grape) PE=4 SV=1	PREDICTED: uncharacterized protein LOC104606489 [Nelumbo nucifera]
EVM0004575.1	--	--	--	--	EamA-like transporter family	WAT1-related protein At5g64700 GN=At5g64700 OS=Arabidopsis thaliana (Mouse-ear cress) PE=2 SV=1	Nodulin MtN21 family protein {ECO:0000313|EMBL:ERP48722.1} OS=Populus trichocarpa (Western balsam poplar) PE=4 SV=1	PREDICTED: WAT1-related protein At5g64700-like [Nelumbo nucifera]
EVM0020266.1	Biological Process: glucose catabolic process (GO:0006007);; Biological Process: transport (GO:0006810);; Cellular Component: integral component of membrane (GO:0016021);;	K15289|0|vvi:100258568|K15289 solute carrier family 35, member F5 | (RefSeq) uncharacterized vacuolar membrane protein YML018C	[S]	Function unknown	EamA-like transporter family	--	Putative uncharacterized protein {ECO:0000313|EMBL:CCB60283.1} OS=Vitis vinifera (Grape) PE=4 SV=1	PREDICTED: uncharacterized vacuolar membrane protein YML018C [Vitis vinifera]
EVM0010363.1	Molecular Function: inorganic diphosphatase activity (GO:0004427);; Biological Process: cellular response to phosphate starvation (GO:0016036);; Biological Process: dephosphorylation (GO:0016311);; Molecular Function: phosphatase activity (GO:0016791);; Biological Process: protein tetramerization (GO:0051262);;	K13248|3.96407e-148|pda:103711193|K13248 pyridoxal phosphate phosphatase PHOSPHO2 [EC:3.1.3.74] | (RefSeq) inorganic pyrophosphatase 2	[R]	General function prediction only	Putative Phosphatase	Inorganic pyrophosphatase 1 GN=PS2 OS=Arabidopsis thaliana (Mouse-ear cress) PE=1 SV=1	Pyridoxal phosphate phosphatase-related protein {ECO:0000313|EMBL:EOY27069.1} OS=Theobroma cacao (Cacao) PE=4 SV=1	PREDICTED: inorganic pyrophosphatase 1 [Nelumbo nucifera]
EVM0019875.1	--	--	[O]	Posttranslational modification, protein turnover, chaperones	--	--	Putative uncharacterized protein {ECO:0000313|EMBL:CBI32839.3} OS=Vitis vinifera (Grape) PE=4 SV=1	PREDICTED: uncharacterized protein LOC104593643 [Nelumbo nucifera]
EVM0024670.1	--	--	--	--	--	F-box/FBD/LRR-repeat protein At1g13570 GN=At1g13570 OS=Arabidopsis thaliana (Mouse-ear cress) PE=2 SV=1	Uncharacterized protein {ECO:0000313|EMBL:ERN05587.1} OS=Amborella trichopoda PE=4 SV=1	hypothetical protein AMTR_s00007p00268900 [Amborella trichopoda]
EVM0010763.1	Molecular Function: ATP binding (GO:0005524);; Biological Process: obsolete ATP catabolic process (GO:0006200);; Cellular Component: membrane (GO:0016020);; Molecular Function: ATPase activity (GO:0016887);;	--	[Q]	Secondary metabolites biosynthesis, transport and catabolism	ABC-2 type transporter	Pleiotropic drug resistance protein 2 GN=PDR2 OS=Nicotiana plumbaginifolia (Leadwort-leaved tobacco) PE=2 SV=1	Uncharacterized protein {ECO:0000313|EMBL:KCW89229.1} OS=Eucalyptus grandis (Flooded gum) PE=4 SV=1	PREDICTED: pleiotropic drug resistance protein 2-like [Nelumbo nucifera]
EVM0020239.1	--	--	[R]	General function prediction only	PPR repeat	Pentatricopeptide repeat-containing protein At4g14050, mitochondrial (Precursor) OS=Arabidopsis thaliana (Mouse-ear cress) PE=2 SV=3	Uncharacterized protein {ECO:0000313|EMBL:EMJ09729.1} OS=Prunus persica (Peach) PE=4 SV=1	PREDICTED: pentatricopeptide repeat-containing protein At4g37380, chloroplastic-like [Nelumbo nucifera]
EVM0016863.1	--	K14488|5.43042e-42|fve:101295580|K14488 SAUR family protein | (RefSeq) auxin-induced protein 15A-like	--	--	Auxin responsive protein	Auxin-induced protein X10A OS=Glycine max (Soybean) PE=2 SV=1	Putative uncharacterized protein {ECO:0000313|EMBL:CCB60678.1} OS=Vitis vinifera (Grape) PE=4 SV=1	PREDICTED: indole-3-acetic acid-induced protein ARG7-like [Fragaria vesca subsp. vesca]
EVM0019236.1	--	--	--	--	Protein of unknown function (DUF3755)	--	Uncharacterized protein {ECO:0000313|EMBL:EMJ23675.1} OS=Prunus persica (Peach) PE=4 SV=1	PREDICTED: uncharacterized protein LOC100261483 isoform X4 [Vitis vinifera]
EVM0007960.1	--	--	[R]	General function prediction only	gag-polypeptide of LTR copia-type	--	Uncharacterized protein {ECO:0000313|EMBL:KDO38752.1} OS=Citrus sinensis (Sweet orange) PE=4 SV=1	PREDICTED: uncharacterized protein LOC104880364 [Vitis vinifera]
EVM0018127.1	--	--	--	--	Protein tyrosine kinase	Receptor-like serine/threonine-protein kinase SD1-8 (Precursor) GN=T6K22.110 OS=Arabidopsis thaliana (Mouse-ear cress) PE=1 SV=1	Serine/threonine-protein kinase {ECO:0000256|PIRNR:PIRNR000641} OS=Amborella trichopoda PE=3 SV=1	hypothetical protein AMTR_s00043p00231180 [Amborella trichopoda]
EVM0016196.1	--	--	--	--	--	--	Uncharacterized protein {ECO:0000313|EMBL:AFK40452.1} OS=Lotus japonicus (Lotus corniculatus var. japonicus) PE=2 SV=1	unknown [Lotus japonicus]
EVM0011690.1	--	--	[U]	Intracellular trafficking, secretion, and vesicular transport	Reticulon	Reticulon-like protein B5 GN=RTNLB5 OS=Arabidopsis thaliana (Mouse-ear cress) PE=1 SV=1	Reticulon-like protein {ECO:0000256|RuleBase:RU210713} OS=Musa acuminata subsp. malaccensis (Wild banana) PE=4 SV=1	PREDICTED: reticulon-like protein B5 [Nelumbo nucifera]
EVM0023298.1	Molecular Function: acetylglucosaminyltransferase activity (GO:0008375);; Cellular Component: membrane (GO:0016020);;	K20891|0|cmo:103487031|K20891 beta-glucuronosyltransferase [EC:2.4.1.-] | (RefSeq) beta-glucuronosyltransferase GlcAT14B	[G]	Carbohydrate transport and metabolism	Core-2/I-Branching enzyme	--	Uncharacterized protein {ECO:0000313|EMBL:KGN59600.1} OS=Cucumis sativus (Cucumber) PE=4 SV=1	PREDICTED: xylosyltransferase 2 [Nelumbo nucifera]
EVM0003629.1	--	--	--	--	SnoaL-like domain	--	Uncharacterized protein {ECO:0000313|EMBL:KDO76313.1} OS=Citrus sinensis (Sweet orange) PE=4 SV=1	PREDICTED: uncharacterized protein LOC104595980 isoform X1 [Nelumbo nucifera]
EVM0017916.1	Biological Process: signal transduction (GO:0007165);; Biological Process: metabolic process (GO:0008152);; Biological Process: response to organic substance (GO:0010033);; Biological Process: programmed cell death (GO:0012501);; Cellular Component: membrane (GO:0016020);; Biological Process: innate immune response (GO:0045087);; Biological Process: localization (GO:0051179);; Biological Process:…	K14638|0|pda:103709024|K14638 solute carrier family 15 (peptide/histidine transporter), member 3/4 | (RefSeq) protein NRT1/ PTR FAMILY 4.5-like	[E]	Amino acid transport and metabolism	POT family	Protein NRT1/ PTR FAMILY 4.6 GN=At1g69850 OS=Arabidopsis thaliana (Mouse-ear cress) PE=1 SV=1	Uncharacterized protein {ECO:0000313|EMBL:ESR62809.1} OS=Citrus clementina PE=4 SV=1	PREDICTED: protein NRT1/ PTR FAMILY 4.5-like [Elaeis guineensis]
EVM0015045.1	--	K03511|0|tcc:TCM_007231|K03511 DNA polymerase kappa [EC:2.7.7.7] | (RefSeq) DNA/RNA polymerases superfamily protein isoform 1	[L]	Replication, recombination and repair	impB/mucB/samB family	DNA repair protein REV1 GN=REV1 OS=Arabidopsis thaliana (Mouse-ear cress) PE=2 SV=1	Putative uncharacterized protein {ECO:0000313|EMBL:CBI22452.3} OS=Vitis vinifera (Grape) PE=3 SV=1	PREDICTED: DNA polymerase kappa isoform X4 [Nelumbo nucifera]
EVM0004014.1	--	--	--	--	GDSL/SGNH-like Acyl-Esterase family found in Pmr5 and Cas1p	--	Uncharacterized protein {ECO:0000313|EMBL:KDP35737.1} OS=Jatropha curcas (Barbados nut) PE=4 SV=1	PREDICTED: uncharacterized protein LOC104601483 [Nelumbo nucifera]
EVM0002034.1	Molecular Function: cytochrome-c oxidase activity (GO:0004129);; Cellular Component: mitochondrial respiratory chain (GO:0005746);; Molecular Function: electron transfer activity (GO:0009055);;	--	--	--	Cytochrome c oxidase subunit VIIa	--	Uncharacterized protein {ECO:0000313|EnsemblPlants:GLYMA12G30750.1} OS=Glycine max (Soybean) PE=4 SV=1	PREDICTED: uncharacterized protein LOC100800807 isoform X2 [Glycine max]
EVM0022120.1	Molecular Function: binding (GO:0005488);;	K09422|1.18097e-74|cit:102578004|K09422 myb proto-oncogene protein, plant | (RefSeq) RUBY; Myb transcription factor	[K]	Transcription	Myb-like DNA-binding domain	Transcription factor MYB113 GN=MYB113 OS=Arabidopsis thaliana (Mouse-ear cress) PE=1 SV=1	Myb transcription factor {ECO:0000313|EMBL:AFB73913.1} OS=Citrus sinensis (Sweet orange) PE=2 SV=1	PREDICTED: transcription factor MYB114-like [Eucalyptus grandis]
EVM0014933.1	Molecular Function: transcription regulatory region sequence-specific DNA binding (GO:0000976);; Molecular Function: DNA-binding transcription factor activity (GO:0003700);; Cellular Component: nucleus (GO:0005634);; Biological Process: regulation of transcription, DNA-templated (GO:0006355);;	K09338|0|vvi:100251182|K09338 homeobox-leucine zipper protein | (RefSeq) homeobox-leucine zipper protein HDG11	--	--	START domain	Homeobox-leucine zipper protein ROC8 OS=Oryza sativa subsp. japonica (Rice) PE=2 SV=2	Homeobox-leucine zipper protein HDG11 {ECO:0000313|EMBL:EXB80256.1} OS=Morus notabilis PE=4 SV=1	PREDICTED: homeobox-leucine zipper protein HDG11-like isoform X1 [Nelumbo nucifera]
EVM0002095.1	Molecular Function: ATP binding (GO:0005524);; Cellular Component: mitochondrion (GO:0005739);; Cellular Component: vacuolar membrane (GO:0005774);; Cellular Component: plasma membrane (GO:0005886);; Biological Process: protein folding (GO:0006457);; Biological Process: response to heat (GO:0009408);; Biological Process: response to water deprivation (GO:0009414);; Cellular Component: chloroplast…	K09487|0|vvi:100264968|K09487 heat shock protein 90kDa beta | (RefSeq) heat shock protein 90-5, chloroplastic	[O]	Posttranslational modification, protein turnover, chaperones	Hsp90 protein	Endoplasmin homolog (Precursor) OS=Hordeum vulgare (Barley) PE=2 SV=1	Putative uncharacterized protein {ECO:0000313|EMBL:CCB51152.1} OS=Vitis vinifera (Grape) PE=3 SV=1	Heat shock cognate 90 kDa [Gossypium arboreum]
EVM0023920.1	--	--	--	--	--	--	Putative uncharacterized protein {ECO:0000313|EMBL:CCB45597.1} OS=Vitis vinifera (Grape) PE=4 SV=1	PREDICTED: uncharacterized protein LOC104604347 [Nelumbo nucifera]
EVM0025342.1	--	--	--	--	--	--	Putative uncharacterized protein {ECO:0000313|EMBL:CBI20366.3} OS=Vitis vinifera (Grape) PE=4 SV=1	PREDICTED: uncharacterized protein LOC100252136 isoform X1 [Vitis vinifera]
EVM0016595.1	--	--	--	--	Wall-associated receptor kinase galacturonan-binding	--	Uncharacterized protein {ECO:0000313|EnsemblPlants:Solyc03g112790.2.1} OS=Solanum lycopersicum (Tomato) PE=4 SV=1	PREDICTED: uncharacterized protein LOC104591420 [Nelumbo nucifera]
EVM0003251.1	Molecular Function: calmodulin-dependent protein kinase activity (GO:0004683);; Molecular Function: calcium ion binding (GO:0005509);; Molecular Function: ATP binding (GO:0005524);; Biological Process: protein phosphorylation (GO:0006468);; Biological Process: abscisic acid-activated signaling pathway (GO:0009738);;	K13412|0|tcc:TCM_001677|K13412 calcium-dependent protein kinase [EC:2.7.11.1] | (RefSeq) Calcium-dependent protein kinase 2 isoform 1	[T]	Signal transduction mechanisms	Protein kinase domain	Calcium-dependent protein kinase SK5 OS=Glycine max (Soybean) PE=1 SV=1	Calcium-dependent protein kinase 2 isoform 1 {ECO:0000313|EMBL:EOX92804.1} OS=Theobroma cacao (Cacao) PE=4 SV=1	PREDICTED: calcium-dependent protein kinase SK5 [Nelumbo nucifera]
EVM0007055.1	Cellular Component: mitochondrion (GO:0005739);; Molecular Function: electron transfer activity (GO:0009055);; Molecular Function: metal ion binding (GO:0046872);; Biological Process: pollen tube development (GO:0048868);; Molecular Function: 2 iron, 2 sulfur cluster binding (GO:0051537);;	--	[C]	Energy production and conversion	2Fe-2S iron-sulfur cluster binding domain	Adrenodoxin-like protein 1, mitochondrial {ECO:0000303|PubMed:12714594} (Precursor) GN=C6L9.130 OS=Arabidopsis thaliana (Mouse-ear cress) PE=1 SV=1	Uncharacterized protein {ECO:0000313|EMBL:KDO86962.1} OS=Citrus sinensis (Sweet orange) PE=4 SV=1	PREDICTED: adrenodoxin-like protein 2, mitochondrial isoform X2 [Nelumbo nucifera]
EVM0003651.1	Cellular Component: cell wall (GO:0005618);; Cellular Component: nucleus (GO:0005634);; Biological Process: lipid metabolic process (GO:0006629);; Cellular Component: chloroplast (GO:0009507);; Molecular Function: hydrolase activity, acting on ester bonds (GO:0016788);; Cellular Component: apoplast (GO:0048046);;	--	--	--	GDSL-like Lipase/Acylhydrolase	GDSL esterase/lipase At5g45670 (Precursor) GN=At5g45670 OS=Arabidopsis thaliana (Mouse-ear cress) PE=2 SV=1	Putative uncharacterized protein {ECO:0000313|EMBL:CBI30765.3} OS=Vitis vinifera (Grape) PE=4 SV=1	PREDICTED: GDSL esterase/lipase At5g45670 [Vitis vinifera]
EVM0014576.1	Molecular Function: nucleotide binding (GO:0000166);; Molecular Function: protein kinase activity (GO:0004672);; Cellular Component: chromosome (GO:0005694);; Biological Process: phosphorylation (GO:0016310);; Cellular Component: intracellular membrane-bounded organelle (GO:0043231);;	K08838|0|vvi:100267868|K08838 serine/threonine-protein kinase 24/25/MST4 [EC:2.7.11.1] | (RefSeq) serine/threonine-protein kinase svkA	[T]	Signal transduction mechanisms	Protein kinase domain	Mitogen-activated protein kinase kinase kinase 2 GN=ANP2 OS=Arabidopsis thaliana (Mouse-ear cress) PE=2 SV=1	Putative uncharacterized protein {ECO:0000313|EMBL:CCB51086.1} OS=Vitis vinifera (Grape) PE=4 SV=1	PREDICTED: serine/threonine-protein kinase dst1 [Nelumbo nucifera]
EVM0003155.1	--	--	--	--	--	--	Uncharacterized protein {ECO:0000313|EMBL:KDO65038.1} OS=Citrus sinensis (Sweet orange) PE=4 SV=1	hypothetical protein CISIN_1g048629mg [Citrus sinensis]
EVM0006600.1	--	--	--	--	YbaB/EbfC DNA-binding family	--	Putative uncharacterized protein {ECO:0000313|EMBL:CBI36539.3} OS=Vitis vinifera (Grape) PE=4 SV=1	PREDICTED: uncharacterized protein LOC104603261 [Nelumbo nucifera]
EVM0009882.1	--	--	--	--	XS domain	Protein SUPPRESSOR OF GENE SILENCING 3 homolog GN=OsJ_034141 OS=Oryza sativa subsp. japonica (Rice) PE=3 SV=1	Putative uncharacterized protein {ECO:0000313|EMBL:CCB50424.1} OS=Vitis vinifera (Grape) PE=4 SV=1	PREDICTED: uncharacterized protein LOC104596534 [Nelumbo nucifera]
EVM0000531.1	Biological Process: phosphatidylinositol biosynthetic process (GO:0006661);;	K12162|2.75818e-55|vvi:100264401|K12162 ubiquitin-fold modifier 1 | (RefSeq) ubiquitin-fold modifier 1	[S]	Function unknown	Ubiquitin fold modifier 1 protein	Ubiquitin-fold modifier 1 (Precursor) GN=At1g77710 OS=Arabidopsis thaliana (Mouse-ear cress) PE=3 SV=1	Putative uncharacterized protein {ECO:0000313|EMBL:CBI19064.3} OS=Vitis vinifera (Grape) PE=4 SV=1	PREDICTED: ubiquitin-fold modifier 1 [Vitis vinifera]
EVM0007370.1	--	--	--	--	--	--	Uncharacterized protein {ECO:0000313|EMBL:KDO48519.1} OS=Citrus sinensis (Sweet orange) PE=4 SV=1	PREDICTED: uncharacterized protein LOC102619675 isoform X2 [Citrus sinensis]
EVM0008994.1	Cellular Component: cytoplasmic vesicle (GO:0016023);;	--	--	--	Phosphatidylinositol N-acetylglucosaminyltransferase subunit Y	--	Putative uncharacterized protein {ECO:0000313|EMBL:CCB44247.1} OS=Vitis vinifera (Grape) PE=4 SV=1	unnamed protein product [Vitis vinifera]
EVM0003005.1	Biological Process: base-excision repair (GO:0006284);; Molecular Function: DNA-3-methyladenine glycosylase activity (GO:0008725);; Biological Process: response to blue light (GO:0009637);; Biological Process: regulation of proton transport (GO:0010155);; Biological Process: protein autophosphorylation (GO:0046777);;	K01246|0|pop:POPTR_0003s15520g|K01246 DNA-3-methyladenine glycosylase I [EC:3.2.2.20] | (RefSeq) POPTRDRAFT_711860; hypothetical protein	--	--	Methyladenine glycosylase	--	Uncharacterized protein {ECO:0000313|EMBL:EEE78699.2} OS=Populus trichocarpa (Western balsam poplar) PE=4 SV=2	PREDICTED: uncharacterized protein LOC104599795 [Nelumbo nucifera]
EVM0013344.1	--	--	--	--	Late embryogenesis abundant protein	Uncharacterized protein At1g08160 GN=At1g08160 OS=Arabidopsis thaliana (Mouse-ear cress) PE=2 SV=1	Uncharacterized protein {ECO:0000313|EMBL:KDO60306.1} OS=Citrus sinensis (Sweet orange) PE=4 SV=1	PREDICTED: uncharacterized protein At1g08160 [Nelumbo nucifera]
EVM0024181.1	--	K08505|4.03361e-70|mus:103969159|K08505 protein transport protein SFT1 | (RefSeq) bet1-like protein At4g14600 isoform X1	[KR]	--	--	Bet1-like protein At4g14600 GN=At4g14600 OS=Arabidopsis thaliana (Mouse-ear cress) PE=2 SV=1	Uncharacterized protein {ECO:0000313|EnsemblPlants:GSMUA_Achr10P25010_001} OS=Musa acuminata subsp. malaccensis (Wild banana) PE=4 SV=1	PREDICTED: bet1-like protein At4g14600 [Nelumbo nucifera]
EVM0025048.1	--	--	[R]	General function prediction only	PPR repeat family	Pentatricopeptide repeat-containing protein At3g02330 OS=Arabidopsis thaliana (Mouse-ear cress) PE=2 SV=2	Uncharacterized protein {ECO:0000313|EMBL:ERP62042.1} OS=Populus trichocarpa (Western balsam poplar) PE=4 SV=1	PREDICTED: LOW QUALITY PROTEIN: pentatricopeptide repeat-containing protein At3g02330 [Nelumbo nucifera]
EVM0006017.1	--	K01054|9.68414e-153|gmx:100818192|K01054 acylglycerol lipase [EC:3.1.1.23] | (RefSeq) caffeoylshikimate esterase-like	[I]	Lipid transport and metabolism	Alpha/beta hydrolase family	Caffeoylshikimate esterase GN=CSE OS=Arabidopsis thaliana (Mouse-ear cress) PE=1 SV=1	Uncharacterized protein {ECO:0000313|EnsemblPlants:GLYMA10G35540.1} OS=Glycine max (Soybean) PE=4 SV=1	PREDICTED: caffeoylshikimate esterase-like [Nelumbo nucifera]
EVM0014796.2	Molecular Function: binding (GO:0005488);;	--	--	--	gag-polypeptide of LTR copia-type	--	Putative uncharacterized protein {ECO:0000313|EMBL:CAN74609.1} OS=Vitis vinifera (Grape) PE=4 SV=1	PREDICTED: uncharacterized protein LOC104212540 [Nicotiana sylvestris]
EVM0003467.1	Biological Process: biological_process (GO:0044699);; Biological Process: regulation of cellular process (GO:0050794);;	--	--	--	No apical meristem (NAM) protein	NAC domain-containing protein 8 GN=NAC008 OS=Arabidopsis thaliana (Mouse-ear cress) PE=2 SV=1	Putative uncharacterized protein {ECO:0000313|EMBL:CBI27068.3} OS=Vitis vinifera (Grape) PE=4 SV=1	PREDICTED: NAC domain-containing protein 8-like [Nelumbo nucifera]
EVM0004789.1	Molecular Function: actin binding (GO:0003779);; Cellular Component: actin cytoskeleton (GO:0015629);; Biological Process: actin filament depolymerization (GO:0030042);;	K05765|3.90172e-94|cmo:103497322|K05765 cofilin | (RefSeq) actin-depolymerizing factor 5-like	[Z]	Cytoskeleton	Cofilin/tropomyosin-type actin-binding protein	Actin-depolymerizing factor 5 GN=ADF5 OS=Arabidopsis thaliana (Mouse-ear cress) PE=1 SV=1	Uncharacterized protein {ECO:0000313|EMBL:KDP29633.1} OS=Jatropha curcas (Barbados nut) PE=4 SV=1	hypothetical protein JCGZ_18795 [Jatropha curcas]
EVM0010491.1	Cellular Component: plastid (GO:0009536);; Biological Process: gibberellin metabolic process (GO:0009685);; Biological Process: diterpenoid biosynthetic process (GO:0016102);; Molecular Function: lyase activity (GO:0016829);; Molecular Function: isomerase activity (GO:0016853);; Molecular Function: metal ion binding (GO:0046872);;	K04120|0|tcc:TCM_004358|K04120 ent-copalyl diphosphate synthase [EC:5.5.1.13] | (RefSeq) Copalyl diphosphate synthase	--	--	Terpene synthase, N-terminal domain	Ent-copalyl diphosphate synthase, chloroplastic (Precursor) OS=Pisum sativum (Garden pea) PE=2 SV=1	Copalyl diphosphate synthase {ECO:0000313|EMBL:EOX94746.1} OS=Theobroma cacao (Cacao) PE=4 SV=1	PREDICTED: ent-copalyl diphosphate synthase, chloroplastic-like [Nelumbo nucifera]
EVM0001111.1	Molecular Function: transferase activity, transferring glycosyl groups (GO:0016757);;	--	[G]	Carbohydrate transport and metabolism	Protein of unknown function, DUF604	--	Putative uncharacterized protein {ECO:0000313|EMBL:CCB43627.1} OS=Vitis vinifera (Grape) PE=4 SV=1	PREDICTED: uncharacterized protein LOC104599215 [Nelumbo nucifera]
EVM0003492.1	Molecular Function: binding (GO:0005488);;	--	--	--	Zinc-finger of C2H2 type	--	Putative uncharacterized protein {ECO:0000313|EMBL:CAN68959.1} OS=Vitis vinifera (Grape) PE=4 SV=1	PREDICTED: zinc finger RNA-binding protein 2-like [Nelumbo nucifera]
EVM0023995.1	--	K05605|3.72907e-157|vvi:100263739|K05605 3-hydroxyisobutyryl-CoA hydrolase [EC:3.1.2.4] | (RefSeq) 3-hydroxyisobutyryl-CoA hydrolase 1	--	--	2-enoyl-CoA Hydratase C-terminal region	3-hydroxyisobutyryl-CoA hydrolase 1 GN=CHY1 OS=Arabidopsis thaliana (Mouse-ear cress) PE=1 SV=1	Uncharacterized protein {ECO:0000313|EMBL:KCW73272.1} OS=Eucalyptus grandis (Flooded gum) PE=4 SV=1	PREDICTED: 3-hydroxyisobutyryl-CoA hydrolase 1-like isoform X3 [Eucalyptus grandis]
EVM0019243.1	Molecular Function: endonuclease activity (GO:0004519);;	--	--	--	--	--	Uncharacterized protein {ECO:0000313|EnsemblPlants:PGSC0003DMT400049004} OS=Solanum tuberosum (Potato) PE=4 SV=1	hypothetical protein SORBIDRAFT_1138s002030 [Sorghum bicolor]
EVM0001192.1	Molecular Function: aminoacyl-tRNA editing activity (GO:0002161);; Molecular Function: leucine-tRNA ligase activity (GO:0004823);; Molecular Function: ATP binding (GO:0005524);; Biological Process: leucyl-tRNA aminoacylation (GO:0006429);; Biological Process: regulation of translational fidelity (GO:0006450);;	K01869|0|vvi:100255483|K01869 leucyl-tRNA synthetase [EC:6.1.1.4] | (RefSeq) leucine--tRNA ligase, chloroplastic/mitochondrial	[J]	Translation, ribosomal structure and biogenesis	Leucyl-tRNA synthetase, Domain 2	Valine--tRNA ligase GN=VALRS OS=Arabidopsis thaliana (Mouse-ear cress) PE=2 SV=2	Putative uncharacterized protein {ECO:0000313|EMBL:CBI23202.3} OS=Vitis vinifera (Grape) PE=3 SV=1	PREDICTED: putative leucine--tRNA ligase, mitochondrial [Nelumbo nucifera]
EVM0018996.1	--	--	--	--	--	--	Uncharacterized protein {ECO:0000313|EMBL:EOX92714.1} OS=Theobroma cacao (Cacao) PE=4 SV=1	PREDICTED: uncharacterized protein LOC104586895 [Nelumbo nucifera]
EVM0008939.1	Biological Process: maltose metabolic process (GO:0000023);; Biological Process: polysaccharide catabolic process (GO:0000272);; Biological Process: pentose-phosphate shunt (GO:0006098);; Biological Process: phosphatidylglycerol biosynthetic process (GO:0006655);; Biological Process: plant-type cell wall organization (GO:0009664);; Biological Process: chloroplast relocation (GO:0009902);; Biologi…	--	[R]	General function prediction only	PPR repeat family	Pentatricopeptide repeat-containing protein At4g31850, chloroplastic (Precursor) GN=PGR3 OS=Arabidopsis thaliana (Mouse-ear cress) PE=1 SV=1	Putative uncharacterized protein {ECO:0000313|EMBL:CBI21147.3} OS=Vitis vinifera (Grape) PE=4 SV=1	PREDICTED: pentatricopeptide repeat-containing protein At4g31850, chloroplastic-like [Nelumbo nucifera]
EVM0021697.1	Molecular Function: nucleotide binding (GO:0000166);; Molecular Function: protein kinase activity (GO:0004672);; Biological Process: phosphorylation (GO:0016310);;	--	--	--	Protein kinase domain	G-type lectin S-receptor-like serine/threonine-protein kinase RLK1 (Precursor) GN=RLK1 OS=Arabidopsis thaliana (Mouse-ear cress) PE=2 SV=2	Serine/threonine-protein kinase {ECO:0000256|PIRNR:PIRNR000641} OS=Ricinus communis (Castor bean) PE=3 SV=1	PREDICTED: G-type lectin S-receptor-like serine/threonine-protein kinase RLK1 [Vitis vinifera]
EVM0019162.1	--	--	[R]	General function prediction only	--	Uncharacterized protein At4g22758 GN=At4g22758 OS=Arabidopsis thaliana (Mouse-ear cress) PE=2 SV=1	Uncharacterized protein {ECO:0000313|EMBL:KDP25585.1} OS=Jatropha curcas (Barbados nut) PE=4 SV=1	hypothetical protein JCGZ_20741 [Jatropha curcas]
EVM0022419.2	--	--	[R]	General function prediction only	PPR repeat family	Pentatricopeptide repeat-containing protein At5g42310, mitochondrial (Precursor) GN=At5g42310 OS=Arabidopsis thaliana (Mouse-ear cress) PE=2 SV=1	Pentatricopeptide repeat-containing protein, putative isoform 1 {ECO:0000313|EMBL:EOY09997.1} OS=Theobroma cacao (Cacao) PE=4 SV=1	PREDICTED: pentatricopeptide repeat-containing protein At5g42310, mitochondrial-like [Nelumbo nucifera]
EVM0012331.1	--	--	[R]	General function prediction only	Domain of unknown function (DUF4283)	--	Uncharacterized protein {ECO:0000313|EMBL:ERP56716.1} OS=Populus trichocarpa (Western balsam poplar) PE=4 SV=1	PREDICTED: uncharacterized protein LOC103699074, partial [Phoenix dactylifera]
EVM0006801.1	--	--	--	--	Remorin, C-terminal region	Uncharacterized protein At3g61260 GN=At3g61260 OS=Arabidopsis thaliana (Mouse-ear cress) PE=1 SV=1	DNA binding protein, putative {ECO:0000313|EMBL:EEF29433.1} OS=Ricinus communis (Castor bean) PE=4 SV=1	PREDICTED: uncharacterized protein LOC104609258 [Nelumbo nucifera]
EVM0010024.2	Cellular Component: endoplasmic reticulum (GO:0005783);; Biological Process: photorespiration (GO:0009853);; Cellular Component: dolichol-phosphate-mannose synthase complex (GO:0033185);;	K09659|6.49127e-49|pda:103708552|K09659 dolichyl-phosphate mannosyltransferase polypeptide 3 | (RefSeq) dolichol-phosphate mannosyltransferase subunit 3-like	--	--	Dolichol-phosphate mannosyltransferase subunit 3 (DPM3)	--	Uncharacterized protein {ECO:0000313|EnsemblPlants:Bra014103.1-P} OS=Brassica rapa subsp. pekinensis (Chinese cabbage) PE=4 SV=1	PREDICTED: dolichol-phosphate mannosyltransferase subunit 3 isoform X2 [Nelumbo nucifera]
EVM0020939.1	Molecular Function: protein serine/threonine kinase activity (GO:0004674);; Molecular Function: ATP binding (GO:0005524);; Biological Process: protein phosphorylation (GO:0006468);; Biological Process: recognition of pollen (GO:0048544);;	--	--	--	Protein kinase domain	G-type lectin S-receptor-like serine/threonine-protein kinase At5g24080 (Precursor) GN=At5g24080 OS=Arabidopsis thaliana (Mouse-ear cress) PE=2 SV=1	Serine/threonine-protein kinase {ECO:0000256|PIRNR:PIRNR000641} OS=Theobroma cacao (Cacao) PE=3 SV=1	PREDICTED: G-type lectin S-receptor-like serine/threonine-protein kinase At5g24080 [Nelumbo nucifera]
EVM0004946.1	Cellular Component: nucleosome (GO:0000786);; Molecular Function: DNA binding (GO:0003677);; Cellular Component: nucleus (GO:0005634);; Biological Process: glucose catabolic process (GO:0006007);; Biological Process: nucleosome assembly (GO:0006334);; Biological Process: protein targeting (GO:0006605);; Molecular Function: protein heterodimerization activity (GO:0046982);;	K11253|1.29338e-93|crb:CARUB_v10002094mg|K11253 histone H3 | (RefSeq) hypothetical protein	[B]	Chromatin structure and dynamics	Core histone H2A/H2B/H3/H4	Histone H3.3 OS=Vitis vinifera (Grape) PE=2 SV=3	Uncharacterized protein {ECO:0000313|EnsemblPlants:TRIUR3_28506-P1} (Fragment) OS=Triticum urartu (Red wild einkorn) PE=4 SV=1	hypothetical protein CARUB_v10002094mg, partial [Capsella rubella]
EVM0015757.1	Molecular Function: protein serine/threonine kinase activity (GO:0004674);; Molecular Function: ATP binding (GO:0005524);; Biological Process: protein phosphorylation (GO:0006468);;	--	[R]	General function prediction only	Protein kinase domain	Serine/threonine-protein kinase UCNL {ECO:0000305} OS=Arabidopsis thaliana (Mouse-ear cress) PE=2 SV=1	Putative uncharacterized protein {ECO:0000313|EMBL:CAN67877.1} OS=Vitis vinifera (Grape) PE=4 SV=1	PREDICTED: serine/threonine-protein kinase OXI1-like [Nelumbo nucifera]
EVM0010372.1	--	--	[R]	General function prediction only	PPR repeat family	Pentatricopeptide repeat-containing protein At1g76280 GN=At1g76280 OS=Arabidopsis thaliana (Mouse-ear cress) PE=2 SV=2	Putative uncharacterized protein {ECO:0000313|EMBL:CCB45382.1} OS=Vitis vinifera (Grape) PE=4 SV=1	PREDICTED: pentatricopeptide repeat-containing protein At1g76280 isoform X1 [Nelumbo nucifera]
EVM0006408.1	Biological Process: metabolic process (GO:0008152);; Molecular Function: 2-dehydro-3-deoxy-phosphogluconate aldolase activity (GO:0008675);;	--	--	--	KDPG and KHG aldolase	--	Uncharacterized protein {ECO:0000313|EMBL:EEE83982.2} OS=Populus trichocarpa (Western balsam poplar) PE=4 SV=2	PREDICTED: uncharacterized protein LOC104593651 isoform X2 [Nelumbo nucifera]
EVM0004937.4	--	--	[M]	Cell wall/membrane/envelope biogenesis	Mechanosensitive ion channel	Mechanosensitive ion channel protein 10 GN=MSL10 OS=Arabidopsis thaliana (Mouse-ear cress) PE=1 SV=1	Putative uncharacterized protein {ECO:0000313|EMBL:CCB51416.1} OS=Vitis vinifera (Grape) PE=4 SV=1	PREDICTED: mechanosensitive ion channel protein 10 [Nelumbo nucifera]
EVM0015788.1	Molecular Function: zinc ion binding (GO:0008270);; Molecular Function: oxidoreductase activity (GO:0016491);; Biological Process: oxidation-reduction process (GO:0055114);;	--	[CR]	--	Zinc-binding dehydrogenase	Putative quinone-oxidoreductase homolog, chloroplastic GN=At4g13010 OS=Arabidopsis thaliana (Mouse-ear cress) PE=2 SV=1	Uncharacterized protein {ECO:0000313|EMBL:ERP66512.1} OS=Populus trichocarpa (Western balsam poplar) PE=4 SV=1	PREDICTED: putative quinone-oxidoreductase homolog, chloroplastic [Populus euphratica]
EVM0014917.1	Molecular Function: obsolete ubiquitin thiolesterase activity (GO:0004221);; Molecular Function: thiol-dependent ubiquitin-specific protease activity (GO:0004843);; Biological Process: ubiquitin-dependent protein catabolic process (GO:0006511);;	K11835|0|vvi:100247876|K11835 ubiquitin carboxyl-terminal hydrolase 4/11/15 [EC:3.4.19.12] | (RefSeq) ubiquitin carboxyl-terminal hydrolase 8	[O]	Posttranslational modification, protein turnover, chaperones	Ubiquitin carboxyl-terminal hydrolase	Ubiquitin carboxyl-terminal hydrolase 8 GN=UBP8 OS=Arabidopsis thaliana (Mouse-ear cress) PE=2 SV=2	Ubiquitin carboxyl-terminal hydrolase {ECO:0000256|RuleBase:RU004435} OS=Jatropha curcas (Barbados nut) PE=3 SV=1	PREDICTED: ubiquitin carboxyl-terminal hydrolase 8 [Nelumbo nucifera]
EVM0006949.1	Cellular Component: exocyst (GO:0000145);; Biological Process: exocytosis (GO:0006887);;	K07195|0|vvi:100267121|K07195 exocyst complex component 7 | (RefSeq) exocyst complex component EXO70B1	[U]	Intracellular trafficking, secretion, and vesicular transport	Exo70 exocyst complex subunit	Exocyst complex component EXO70A1 GN=EXO70A1 OS=Arabidopsis thaliana (Mouse-ear cress) PE=1 SV=1	Putative uncharacterized protein {ECO:0000313|EMBL:CCB57025.1} OS=Vitis vinifera (Grape) PE=4 SV=1	PREDICTED: exocyst complex component EXO70B1-like [Nelumbo nucifera]
EVM0007863.1	--	--	--	--	--	--	Putative uncharacterized protein {ECO:0000313|EMBL:CCB57255.1} OS=Vitis vinifera (Grape) PE=4 SV=1	PREDICTED: uncharacterized protein LOC100251709 [Vitis vinifera]
EVM0011163.1	Molecular Function: ATP binding (GO:0005524);; Molecular Function: nucleoside-triphosphatase activity (GO:0017111);;	K08900|1.33764e-100|cit:102615449|K08900 mitochondrial chaperone BCS1 | (RefSeq) protein HYPER-SENSITIVITY-RELATED 4-like	[O]	Posttranslational modification, protein turnover, chaperones	ATPase family associated with various cellular activities (AAA)	26S protease regulatory subunit 6B homolog GN=MCK7.16 OS=Arabidopsis thaliana (Mouse-ear cress) PE=1 SV=1	Putative uncharacterized protein {ECO:0000313|EMBL:CCB51256.1} OS=Vitis vinifera (Grape) PE=3 SV=1	unnamed protein product [Vitis vinifera]
EVM0022185.1	Molecular Function: iron ion binding (GO:0005506);; Molecular Function: gibberellin 3-beta-dioxygenase activity (GO:0016707);; Biological Process: oxidation-reduction process (GO:0055114);;	--	[QR]	--	2OG-Fe(II) oxygenase superfamily	Gibberellin 20 oxidase 2 GN=MIO24.5 OS=Arabidopsis thaliana (Mouse-ear cress) PE=2 SV=1	Gibberellin 20 oxidase 2 {ECO:0000313|EMBL:AHI62959.1} OS=Camellia lipoensis PE=2 SV=1	PREDICTED: gibberellin 20 oxidase 1-D-like [Nelumbo nucifera]
EVM0020306.1	Molecular Function: aspartic-type endopeptidase activity (GO:0004190);; Biological Process: proteolysis (GO:0006508);;	--	[O]	Posttranslational modification, protein turnover, chaperones	Xylanase inhibitor N-terminal	Protein ASPARTIC PROTEASE IN GUARD CELL 1 (Precursor) GN=ASPG1 OS=Arabidopsis thaliana (Mouse-ear cress) PE=1 SV=1	Putative uncharacterized protein {ECO:0000313|EMBL:CAN64659.1} OS=Vitis vinifera (Grape) PE=3 SV=1	PREDICTED: protein ASPARTIC PROTEASE IN GUARD CELL 2-like [Nelumbo nucifera]
EVM0016254.1	--	K03969|0|cic:CICLE_v10021047mg|K03969 phage shock protein A | (RefSeq) hypothetical protein	--	--	PspA/IM30 family	Membrane-associated 30 kDa protein, chloroplastic (Precursor) GN=IM30 OS=Pisum sativum (Garden pea) PE=2 SV=1	Uncharacterized protein {ECO:0000313|EMBL:KDO45793.1} OS=Citrus sinensis (Sweet orange) PE=4 SV=1	PREDICTED: probable membrane-associated 30 kDa protein, chloroplastic [Nelumbo nucifera]
EVM0015195.1	Cellular Component: plasma membrane (GO:0005886);; Biological Process: megasporogenesis (GO:0009554);;	--	--	--	Cysteine-rich TM module stress tolerance	Cysteine-rich and transmembrane domain-containing protein A GN=At2g41420 OS=Arabidopsis thaliana (Mouse-ear cress) PE=3 SV=1	Coffea canephora DH200=94 genomic scaffold, scaffold_1 {ECO:0000313|EMBL:CDO97289.1} OS=Coffea canephora (Robusta coffee) PE=4 SV=1	unnamed protein product [Coffea canephora]
EVM0002736.1	Molecular Function: voltage-gated potassium channel activity (GO:0005249);; Molecular Function: calmodulin binding (GO:0005516);; Biological Process: potassium ion transport (GO:0006813);; Cellular Component: integral component of membrane (GO:0016021);; Molecular Function: cyclic nucleotide binding (GO:0030551);; Biological Process: transmembrane transport (GO:0055085);;	K05391|0|tcc:TCM_042082|K05391 cyclic nucleotide gated channel, other eukaryote | (RefSeq) Cyclic nucleotide-gated channel 15	[PT]	--	Ion transport protein	Putative cyclic nucleotide-gated ion channel 15 GN=CNGC15 OS=Arabidopsis thaliana (Mouse-ear cress) PE=3 SV=1	Cyclic nucleotide-gated channel 15 {ECO:0000313|EMBL:EOY34399.1} OS=Theobroma cacao (Cacao) PE=4 SV=1	PREDICTED: putative cyclic nucleotide-gated ion channel 15 [Nelumbo nucifera]
EVM0022995.1	Molecular Function: potassium ion transmembrane transporter activity (GO:0015079);; Cellular Component: membrane (GO:0016020);; Biological Process: potassium ion transmembrane transport (GO:0071805);;	K03549|0|pmum:103329886|K03549 KUP system potassium uptake protein | (RefSeq) potassium transporter 8-like	--	--	K+ potassium transporter	Potassium transporter 8 GN=T9L3_180 OS=Arabidopsis thaliana (Mouse-ear cress) PE=2 SV=2	Potassium transporter {ECO:0000256|RuleBase:RU321113} OS=Theobroma cacao (Cacao) PE=3 SV=1	PREDICTED: potassium transporter 6-like [Nelumbo nucifera]
EVM0022366.1	--	--	--	--	Plant protein of unknown function	UPF0481 protein At3g47200 GN=At3g47200 OS=Arabidopsis thaliana (Mouse-ear cress) PE=2 SV=1	Uncharacterized protein {ECO:0000313|EMBL:EMJ00106.1} OS=Prunus persica (Peach) PE=4 SV=1	PREDICTED: UPF0481 protein At3g47200-like [Nelumbo nucifera]
EVM0018138.1	Cellular Component: chloroplast thylakoid (GO:0009534);;	--	--	--	PAP_fibrillin	Probable plastid-lipid-associated protein 3, chloroplastic (Precursor) GN=T32F12.13 OS=Arabidopsis thaliana (Mouse-ear cress) PE=2 SV=1	Putative uncharacterized protein {ECO:0000313|EMBL:CCB57862.1} OS=Vitis vinifera (Grape) PE=4 SV=1	PREDICTED: plastid lipid-associated protein 3, chloroplastic-like [Nelumbo nucifera]
EVM0011109.1	--	K15032|1.41666e-77|pda:103717770|K15032 mTERF domain-containing protein, mitochondrial | (RefSeq) transcription termination factor MTERF4, chloroplastic-like	[KR]	--	mTERF	--	Uncharacterized protein {ECO:0000313|EnsemblPlants:PGSC0003DMT400070871} OS=Solanum tuberosum (Potato) PE=4 SV=1	PREDICTED: uncharacterized protein LOC103717770 [Phoenix dactylifera]
EVM0017582.1	Biological Process: protein folding (GO:0006457);; Molecular Function: unfolded protein binding (GO:0051082);;	K09510|0|mus:103978378|K09510 DnaJ homolog subfamily B member 4 | (RefSeq) dnaJ homolog subfamily B member 4-like isoform X1	[O]	Posttranslational modification, protein turnover, chaperones	DnaJ domain	DnaJ protein ERDJ3B (Precursor) GN=F26K9.30 OS=Arabidopsis thaliana (Mouse-ear cress) PE=1 SV=1	Putative uncharacterized protein {ECO:0000313|EMBL:CCB55623.1} OS=Vitis vinifera (Grape) PE=4 SV=1	PREDICTED: dnaJ homolog subfamily B member 13-like [Sesamum indicum]
EVM0024770.1	Biological Process: regulation of transcription, DNA-templated (GO:0006355);; Biological Process: protein targeting to mitochondrion (GO:0006626);; Biological Process: cell surface receptor signaling pathway (GO:0007166);; Biological Process: regulation of flower development (GO:0009909);; Molecular Function: transferase activity (GO:0016740);;	--	[BT]	--	Cupin-like domain	F-box protein At5g06550 GN=At5g06550 OS=Arabidopsis thaliana (Mouse-ear cress) PE=2 SV=1	Transferase, transferring glycosyl groups, putative {ECO:0000313|EMBL:EOY09673.1} OS=Theobroma cacao (Cacao) PE=4 SV=1	PREDICTED: F-box protein At5g06550 [Nelumbo nucifera]
EVM0017460.1	Molecular Function: oxidoreductase activity (GO:0016491);; Biological Process: oxidation-reduction process (GO:0055114);;	--	[R]	General function prediction only	Enoyl-(Acyl carrier protein) reductase	Short-chain dehydrogenase reductase 3b GN=F14M4 OS=Arabidopsis thaliana (Mouse-ear cress) PE=2 SV=1	Uncharacterized protein {ECO:0000313|EMBL:KDO61663.1} OS=Citrus sinensis (Sweet orange) PE=3 SV=1	PREDICTED: (-)-isopiperitenol/(-)-carveol dehydrogenase, mitochondrial [Vitis vinifera]
EVM0003368.1	Molecular Function: hydrolase activity, hydrolyzing O-glycosyl compounds (GO:0004553);; Biological Process: carbohydrate metabolic process (GO:0005975);; Biological Process: asymmetric cell division (GO:0008356);; Biological Process: cytokinin-activated signaling pathway (GO:0009736);; Molecular Function: cation binding (GO:0043169);; Cellular Component: anchored component of plasma membrane (GO:…	--	--	--	Glycosyl hydrolases family 17	Glucan endo-1,3-beta-glucosidase 9 (Precursor) GN=At5g58480 OS=Arabidopsis thaliana (Mouse-ear cress) PE=1 SV=1	Putative uncharacterized protein {ECO:0000313|EMBL:CCB51735.1} OS=Vitis vinifera (Grape) PE=3 SV=1	PREDICTED: glucan endo-1,3-beta-glucosidase 9 [Nelumbo nucifera]
EVM0010199.1	Molecular Function: chitinase activity (GO:0004568);; Biological Process: carbohydrate metabolic process (GO:0005975);;	--	[G]	Carbohydrate transport and metabolism	Glycosyl hydrolases family 18	Chitinase 2 OS=Tulipa bakeri (Tulip) PE=1 SV=1	Putative uncharacterized protein {ECO:0000313|EMBL:CCB43620.1} OS=Vitis vinifera (Grape) PE=3 SV=1	PREDICTED: chitinase 2-like [Vitis vinifera]
EVM0003240.1	Biological Process: mitotic cell cycle (GO:0000278);; Cellular Component: cell wall (GO:0005618);; Cellular Component: nucleolus (GO:0005730);; Cellular Component: spindle (GO:0005819);; Molecular Function: microtubule binding (GO:0008017);; Cellular Component: phragmoplast (GO:0009524);; Biological Process: thigmotropism (GO:0009652);; Biological Process: vegetative to reproductive phase transit…	K10436|0|vvi:100262748|K10436 microtubule-associated protein, RP/EB family | (RefSeq) microtubule-associated protein RP/EB family member 1C	[DZ]	--	EB1-like C-terminal motif	Microtubule-associated protein RP/EB family member 1C GN=EB1C OS=Arabidopsis thaliana (Mouse-ear cress) PE=1 SV=1	Putative uncharacterized protein {ECO:0000313|EMBL:CCB57800.1} OS=Vitis vinifera (Grape) PE=4 SV=1	PREDICTED: microtubule-associated protein RP/EB family member 1C-like [Nelumbo nucifera]
EVM0010648.1	Molecular Function: magnesium ion binding (GO:0000287);; Molecular Function: pyruvate kinase activity (GO:0004743);; Biological Process: glycolytic process (GO:0006096);; Biological Process: phosphorylation (GO:0016310);; Molecular Function: potassium ion binding (GO:0030955);;	--	[G]	Carbohydrate transport and metabolism	Pyruvate kinase, barrel domain	Pyruvate kinase, cytosolic isozyme OS=Glycine max (Soybean) PE=1 SV=1	Pyruvate kinase {ECO:0000256|RuleBase:RU000504} (Fragment) OS=Cicer arietinum (Chickpea) PE=2 SV=1	pyruvate kinase [Cicer arietinum]
EVM0011076.1	Biological Process: carbohydrate metabolic process (GO:0005975);; Biological Process: seed germination (GO:0009845);; Biological Process: determination of bilateral symmetry (GO:0009855);; Biological Process: polarity specification of adaxial/abaxial axis (GO:0009944);; Biological Process: meristem initiation (GO:0010014);; Biological Process: regulation of meristem growth (GO:0010075);; Molecula…	K19355|0|pmum:103340118|K19355 mannan endo-1,4-beta-mannosidase [EC:3.2.1.78] | (RefSeq) mannan endo-1,4-beta-mannosidase 7	--	--	Cellulase (glycosyl hydrolase family 5)	Mannan endo-1,4-beta-mannosidase 7 (Precursor) GN=MAN7 OS=Arabidopsis thaliana (Mouse-ear cress) PE=2 SV=1	Uncharacterized protein {ECO:0000313|EMBL:KCW56722.1} OS=Eucalyptus grandis (Flooded gum) PE=3 SV=1	PREDICTED: mannan endo-1,4-beta-mannosidase 7-like [Nelumbo nucifera]
EVM0024375.1	--	--	--	--	Stigma-specific protein, Stig1	--	Uncharacterized protein {ECO:0000313|EMBL:ERP61677.1} OS=Populus trichocarpa (Western balsam poplar) PE=4 SV=1	PREDICTED: uncharacterized protein LOC104594054 [Nelumbo nucifera]
EVM0018864.1	--	K01534|0|vvi:100243678|K01534 Cd2+/Zn2+-exporting ATPase [EC:3.6.3.3 3.6.3.5] | (RefSeq) putative inactive cadmium/zinc-transporting ATPase HMA3	[P]	Inorganic ion transport and metabolism	E1-E2 ATPase	Cadmium/zinc-transporting ATPase HMA2 GN=HMA2 OS=Arabidopsis thaliana (Mouse-ear cress) PE=2 SV=1	Uncharacterized protein {ECO:0000313|EMBL:EMJ14910.1} OS=Prunus persica (Peach) PE=3 SV=1	PREDICTED: putative inactive cadmium/zinc-transporting ATPase HMA3 [Vitis vinifera]
EVM0011188.1	Molecular Function: electron transfer activity (GO:0009055);; Molecular Function: protein disulfide oxidoreductase activity (GO:0015035);; Biological Process: cell redox homeostasis (GO:0045454);;	K03676|7.47598e-55|pxb:103926944|K03676 glutaredoxin 3 | (RefSeq) glutaredoxin	[O]	Posttranslational modification, protein turnover, chaperones	Glutaredoxin	Glutaredoxin-C2 GN=MPO12.80 OS=Arabidopsis thaliana (Mouse-ear cress) PE=2 SV=1	Uncharacterized protein {ECO:0000313|EMBL:KCW55984.1} OS=Eucalyptus grandis (Flooded gum) PE=4 SV=1	PREDICTED: glutaredoxin-like [Eucalyptus grandis]
EVM0012982.1	--	--	--	--	--	--	Uncharacterized protein {ECO:0000313|EMBL:EXB67552.1} OS=Morus notabilis PE=4 SV=1	hypothetical protein L484_006001 [Morus notabilis]
EVM0021583.1	Biological Process: defense response (GO:0006952);;	--	--	--	Gamma-thionin family	Defensin-like protein 2 (Precursor) GN=F5O4.13 OS=Arabidopsis thaliana (Mouse-ear cress) PE=2 SV=1	Putative uncharacterized protein {ECO:0000313|EMBL:CBI27507.3} OS=Vitis vinifera (Grape) PE=4 SV=1	PREDICTED: defensin Ec-AMP-D2 [Vitis vinifera]
EVM0018692.1	--	--	[R]	General function prediction only	ENT domain	NADP-dependent malic enzyme 4, chloroplastic (Precursor) GN=NADP-ME4 OS=Arabidopsis thaliana (Mouse-ear cress) PE=1 SV=1	Putative uncharacterized protein {ECO:0000313|EMBL:CBI32175.3} OS=Vitis vinifera (Grape) PE=4 SV=1	PREDICTED: uncharacterized protein LOC104603526 isoform X5 [Nelumbo nucifera]
EVM0001936.2	--	K18643|0|gmx:100776214|K18643 katanin p80 WD40 repeat-containing subunit B1 | (RefSeq) katanin p80 WD40 repeat-containing subunit B1 homolog	[D]	Cell cycle control, cell division, chromosome partitioning	WD domain, G-beta repeat	Katanin p80 WD40 repeat-containing subunit B1 homolog {ECO:0000255|HAMAP-Rule:MF_03022} GN=At5g23430 OS=Arabidopsis thaliana (Mouse-ear cress) PE=2 SV=3	Katanin p80 WD40 repeat-containing subunit B1 homolog {ECO:0000256|HAMAP-Rule:MF_03022} OS=Glycine max (Soybean) PE=3 SV=1	PREDICTED: katanin p80 WD40 repeat-containing subunit B1 homolog [Nelumbo nucifera]
EVM0021431.2	Molecular Function: nucleotide binding (GO:0000166);; Molecular Function: DNA binding (GO:0003677);; Molecular Function: DNA-directed DNA polymerase activity (GO:0003887);; Cellular Component: nucleus (GO:0005634);; Biological Process: DNA replication (GO:0006260);; Molecular Function: zinc ion binding (GO:0008270);;	K02324|0|vvi:100241432|K02324 DNA polymerase epsilon subunit 1 [EC:2.7.7.7] | (RefSeq) POLE; DNA polymerase epsilon catalytic subunit A	[L]	Replication, recombination and repair	Domain of unknown function (DUF1744)	DNA polymerase epsilon catalytic subunit A GN=At1g08260 OS=Arabidopsis thaliana (Mouse-ear cress) PE=1 SV=1	DNA polymerase {ECO:0000256|RuleBase:RU000442} OS=Citrus clementina PE=3 SV=1	PREDICTED: DNA polymerase epsilon catalytic subunit A-like [Nelumbo nucifera]
EVM0006761.1	Molecular Function: ATP binding (GO:0005524);; Biological Process: obsolete ATP catabolic process (GO:0006200);; Cellular Component: membrane (GO:0016020);; Molecular Function: ATPase activity (GO:0016887);;	--	[Q]	Secondary metabolites biosynthesis, transport and catabolism	ABC-2 type transporter	Pleiotropic drug resistance protein 12 OS=Oryza sativa subsp. japonica (Rice) PE=2 SV=1	Pleiotropic drug resistance protein 12 {ECO:0000313|EMBL:EXB74575.1} OS=Morus notabilis PE=4 SV=1	PREDICTED: ABC transporter G family member 36-like [Nelumbo nucifera]
EVM0020779.1	Biological Process: metabolic process (GO:0008152);; Molecular Function: hydrolase activity (GO:0016787);;	--	[V]	Defense mechanisms	alpha/beta hydrolase fold	Probable carboxylesterase 17 GN=CXE17 OS=Arabidopsis thaliana (Mouse-ear cress) PE=2 SV=1	Putative uncharacterized protein {ECO:0000313|EMBL:CCB57728.1} OS=Vitis vinifera (Grape) PE=4 SV=1	PREDICTED: probable carboxylesterase 17 [Vitis vinifera]
EVM0017850.1	Biological Process: glucose metabolic process (GO:0006006);; Molecular Function: lyase activity (GO:0016829);; Biological Process: carboxylic acid metabolic process (GO:0019752);; Cellular Component: intracellular membrane-bounded organelle (GO:0043231);; Cellular Component: cytoplasmic part (GO:0044444);; Biological Process: response to stimulus (GO:0050896);; Biological Process: organic substan…	--	[G]	Carbohydrate transport and metabolism	Glyoxalase/Bleomycin resistance protein/Dioxygenase superfamily	Putative lactoylglutathione lyase OS=Brassica oleracea var. gemmifera (Brussel sprouts) PE=2 SV=1	Lactoylglutathione lyase {ECO:0000256|RuleBase:RU361179} OS=Ricinus communis (Castor bean) PE=3 SV=1	lactoylglutathione lyase, putative [Ricinus communis]
EVM0005365.1	Biological Process: dephosphorylation (GO:0016311);; Molecular Function: phosphatase activity (GO:0016791);;	K13248|2.18093e-144|pper:PRUPE_ppa009904mg|K13248 pyridoxal phosphate phosphatase PHOSPHO2 [EC:3.1.3.74] | (RefSeq) hypothetical protein	[R]	General function prediction only	Putative Phosphatase	Inorganic pyrophosphatase 2 GN=At1g17710 OS=Arabidopsis thaliana (Mouse-ear cress) PE=2 SV=1	Uncharacterized protein {ECO:0000313|EMBL:EMJ16996.1} OS=Prunus persica (Peach) PE=4 SV=1	hypothetical protein PRUPE_ppa009904mg [Prunus persica]
EVM0008491.1	--	--	--	--	Potato inhibitor I family	Proteinase inhibitor OS=Linum usitatissimum (Flax) PE=1 SV=1	Uncharacterized protein {ECO:0000313|EMBL:KCW80912.1} OS=Eucalyptus grandis (Flooded gum) PE=4 SV=1	hypothetical protein EUGRSUZ_C02276 [Eucalyptus grandis]
EVM0016900.1	Molecular Function: DNA binding (GO:0003677);; Molecular Function: DNA-binding transcription factor activity (GO:0003700);; Biological Process: regulation of transcription, DNA-templated (GO:0006355);;	--	--	--	AP2 domain	Ethylene-responsive transcription factor-like protein At4g13040 GN=At4g13040 OS=Arabidopsis thaliana (Mouse-ear cress) PE=2 SV=2	Integrase-type DNA-binding superfamily protein isoform 1 {ECO:0000313|EMBL:EOX93857.1} OS=Theobroma cacao (Cacao) PE=4 SV=1	PREDICTED: ethylene-responsive transcription factor-like protein At4g13040 isoform X1 [Nelumbo nucifera]
EVM0021225.1	Molecular Function: hydroxyacylglutathione hydrolase activity (GO:0004416);; Cellular Component: mitochondrion (GO:0005739);; Biological Process: embryo development ending in seed dormancy (GO:0009793);; Biological Process: endosperm development (GO:0009960);; Biological Process: methylglyoxal catabolic process to D-lactate via S-lactoyl-glutathione (GO:0019243);; Molecular Function: sulfur dioxy…	K17725|8.30029e-162|mdm:103443171|K17725 sulfur dioxygenase [EC:1.13.11.18] | (RefSeq) persulfide dioxygenase ETHE1 homolog, mitochondrial-like	[R]	General function prediction only	Metallo-beta-lactamase superfamily	Persulfide dioxygenase ETHE1 homolog, mitochondrial (Precursor) GN=GLY3 OS=Arabidopsis thaliana (Mouse-ear cress) PE=1 SV=3	Glyoxalase II 3 {ECO:0000313|EMBL:EOY13633.1} OS=Theobroma cacao (Cacao) PE=4 SV=1	PREDICTED: persulfide dioxygenase ETHE1 homolog, mitochondrial-like [Nelumbo nucifera]
EVM0023719.1	--	--	--	--	Leucine rich repeat	Putative disease resistance protein At4g19050 GN=At4g19050 OS=Arabidopsis thaliana (Mouse-ear cress) PE=3 SV=2	cDNA, clone: J065198I08, full insert sequence {ECO:0000313|EMBL:BAH01092.1} OS=Oryza sativa subsp. japonica (Rice) PE=2 SV=2	PREDICTED: probable disease resistance protein At1g61300 [Phoenix dactylifera]
EVM0006634.1	Biological Process: MAPK cascade (GO:0000165);; Molecular Function: protein serine/threonine kinase activity (GO:0004674);; Biological Process: protein phosphorylation (GO:0006468);; Molecular Function: oxidoreductase activity (GO:0016491);;	--	--	--	Protein tyrosine kinase	Probable leucine-rich repeat receptor-like protein kinase At5g49770 (Precursor) GN=At5g49770 OS=Arabidopsis thaliana (Mouse-ear cress) PE=2 SV=1	Serine/threonine-protein kinase PBS1, putative {ECO:0000313|EMBL:EEF42998.1} OS=Ricinus communis (Castor bean) PE=3 SV=1	PREDICTED: probable leucine-rich repeat receptor-like protein kinase At5g49770 isoform X1 [Nelumbo nucifera]
EVM0022769.1	--	K20353|0|pmum:103337159|K20353 COPII coat assembly protein SEC16 | (RefSeq) protein transport protein SEC16B homolog	[K]	Transcription	Sec23-binding domain of Sec16	Protein transport protein SEC16B homolog {ECO:0000305} OS=Arabidopsis thaliana (Mouse-ear cress) PE=1 SV=1	Uncharacterized protein {ECO:0000313|EMBL:EMJ11631.1} OS=Prunus persica (Peach) PE=4 SV=1	PREDICTED: protein transport protein SEC16B homolog [Nelumbo nucifera]
EVM0005416.1	--	--	--	--	NADH-ubiquinone reductase complex 1 MLRQ subunit	--	Uncharacterized protein {ECO:0000313|EMBL:AFK42697.1} OS=Lotus japonicus (Lotus corniculatus var. japonicus) PE=2 SV=1	PREDICTED: uncharacterized protein LOC104905334 [Beta vulgaris subsp. vulgaris]
EVM0000666.1	Cellular Component: plasma membrane (GO:0005886);; Biological Process: N-terminal protein myristoylation (GO:0006499);;	K18726|0|vvi:100263375|K18726 FAS-associated factor 2 | (RefSeq) plant UBX domain-containing protein 10	[T]	Signal transduction mechanisms	UBX domain	--	Putative uncharacterized protein {ECO:0000313|EMBL:CCB58285.1} OS=Vitis vinifera (Grape) PE=4 SV=1	PREDICTED: FAS-associated factor 2-like [Nelumbo nucifera]
EVM0021347.1	Molecular Function: oxidoreductase activity (GO:0016491);; Biological Process: oxidation-reduction process (GO:0055114);;	--	[R]	General function prediction only	Aldo/keto reductase family	Non-functional NADPH-dependent codeinone reductase 2 GN=COR2 OS=Papaver somniferum (Opium poppy) PE=1 SV=1	NAD(P)-linked oxidoreductase superfamily protein {ECO:0000313|EMBL:EOY22864.1} OS=Theobroma cacao (Cacao) PE=4 SV=1	PREDICTED: aldo-keto reductase family 4 member C9-like [Nelumbo nucifera]
EVM0003403.1	Cellular Component: RNA polymerase IV complex (GO:0000418);; Molecular Function: DNA-directed 5'-3' RNA polymerase activity (GO:0003899);; Biological Process: transcription, DNA-templated (GO:0006351);;	--	[K]	Transcription	SHS2 domain found in N terminus of Rpb7p/Rpc25p/MJ0397	DNA-directed RNA polymerase V subunit 7 GN=NRPE7 OS=Arabidopsis thaliana (Mouse-ear cress) PE=1 SV=1	DNA-directed RNA polymerase II 19 kD polypeptide rpb7, putative {ECO:0000313|EMBL:EEF39694.1} OS=Ricinus communis (Castor bean) PE=4 SV=1	PREDICTED: DNA-directed RNA polymerase V subunit 7-like [Nelumbo nucifera]
EVM0025221.1	--	--	--	--	Endonuclease/Exonuclease/phosphatase family	--	Uncharacterized protein {ECO:0000313|EMBL:EMJ02179.1} OS=Prunus persica (Peach) PE=4 SV=1	PREDICTED: uncharacterized protein LOC104613175 [Nelumbo nucifera]
EVM0011413.1	Biological Process: cellular metabolic process (GO:0044237);;	--	[T]	Signal transduction mechanisms	Protein of unknown function (DUF3148)	--	Uncharacterized protein {ECO:0000313|EMBL:EEE86819.2} OS=Populus trichocarpa (Western balsam poplar) PE=4 SV=2	hypothetical protein POPTR_0009s15720g [Populus trichocarpa]
EVM0014399.1	--	--	--	--	Transcriptional repressor, ovate	Transcription repressor OFP13 GN=OFP13 OS=Arabidopsis thaliana (Mouse-ear cress) PE=2 SV=1	Uncharacterized protein {ECO:0000313|EnsemblPlants:GSMUA_Achr2P11870_001} OS=Musa acuminata subsp. malaccensis (Wild banana) PE=4 SV=1	PREDICTED: transcription repressor OFP13-like [Elaeis guineensis]
EVM0003351.1	--	--	--	--	Pectate lyase superfamily protein	Polygalacturonase QRT3 (Precursor) GN=QRT3 OS=Arabidopsis thaliana (Mouse-ear cress) PE=2 SV=1	Pectin lyase-like superfamily protein isoform 1 {ECO:0000313|EMBL:EOX96856.1} OS=Theobroma cacao (Cacao) PE=4 SV=1	Pectin lyase-like superfamily protein isoform 1 [Theobroma cacao]
EVM0002858.1	--	K15032|1.55008e-106|pop:POPTR_0014s12770g|K15032 mTERF domain-containing protein, mitochondrial | (RefSeq) POPTRDRAFT_897202; hypothetical protein	[KR]	--	mTERF	--	Uncharacterized protein {ECO:0000313|EMBL:EEE99342.2} OS=Populus trichocarpa (Western balsam poplar) PE=4 SV=2	PREDICTED: uncharacterized protein LOC104596734 [Nelumbo nucifera]
EVM0002669.1	--	K17479|2.032e-92|vvi:100853254|K17479 glutaredoxin domain-containing cysteine-rich protein 1 | (RefSeq) uncharacterized protein At5g39865	[O]	Posttranslational modification, protein turnover, chaperones	Glutaredoxin	Uncharacterized protein At5g39865 GN=At5g39865 OS=Arabidopsis thaliana (Mouse-ear cress) PE=2 SV=1	Uncharacterized protein {ECO:0000313|EMBL:EXC11700.1} OS=Morus notabilis PE=4 SV=1	PREDICTED: uncharacterized protein At5g39865-like [Nelumbo nucifera]
EVM0006816.1	--	--	[U]	Intracellular trafficking, secretion, and vesicular transport	EXS family	Phosphate transporter PHO1 homolog 3 OS=Arabidopsis thaliana (Mouse-ear cress) PE=2 SV=2	Uncharacterized protein {ECO:0000313|EMBL:EMJ18230.1} OS=Prunus persica (Peach) PE=4 SV=1	hypothetical protein PRUPE_ppa001662mg [Prunus persica]
EVM0007068.1	Molecular Function: hydrolase activity, hydrolyzing O-glycosyl compounds (GO:0004553);; Cellular Component: cell wall (GO:0005618);; Biological Process: cellular glucan metabolic process (GO:0006073);; Molecular Function: xyloglucan:xyloglucosyl transferase activity (GO:0016762);; Cellular Component: apoplast (GO:0048046);;	K08235|3.26938e-148|vvi:100261688|K08235 xyloglucan:xyloglucosyl transferase [EC:2.4.1.207] | (RefSeq) probable xyloglucan endotransglucosylase/hydrolase protein 10	--	--	Glycosyl hydrolases family 16	Probable xyloglucan endotransglucosylase/hydrolase protein 10 (Precursor) GN=T6B13.14 OS=Arabidopsis thaliana (Mouse-ear cress) PE=2 SV=1	Xyloglucan endotransglucosylase/hydrolase {ECO:0000256|RuleBase:RU361120} OS=Vitis vinifera (Grape) PE=3 SV=1	PREDICTED: probable xyloglucan endotransglucosylase/hydrolase protein 10 [Nelumbo nucifera]
EVM0014120.2	--	--	--	--	HECT-like Ubiquitin-conjugating enzyme (E2)-binding	--	Uncharacterized protein {ECO:0000313|EMBL:EMJ05399.1} OS=Prunus persica (Peach) PE=4 SV=1	PREDICTED: uncharacterized protein LOC104595621 [Nelumbo nucifera]
EVM0002496.1	Molecular Function: transcription coregulator activity (GO:0001104);; Biological Process: regulation of transcription, DNA-templated (GO:0006355);; Cellular Component: mediator complex (GO:0016592);;	K15153|6.24383e-107|vvi:100247653|K15153 mediator of RNA polymerase II transcription subunit 31 | (RefSeq) mediator of RNA polymerase II transcription subunit 31	[KL]	--	SOH1	Mediator of RNA polymerase II transcription subunit 31 GN=F28I16.60 OS=Arabidopsis thaliana (Mouse-ear cress) PE=1 SV=1	Putative uncharacterized protein {ECO:0000313|EMBL:CBI26590.3} OS=Vitis vinifera (Grape) PE=4 SV=1	PREDICTED: mediator of RNA polymerase II transcription subunit 31 [Vitis vinifera]
EVM0004550.1	--	--	--	--	Plant invertase/pectin methylesterase inhibitor	--	Uncharacterized protein {ECO:0000313|EMBL:KCW59784.1} OS=Eucalyptus grandis (Flooded gum) PE=4 SV=1	PREDICTED: pectinesterase inhibitor-like [Vitis vinifera]
EVM0010127.1	--	--	--	--	Trypsin and protease inhibitor	Alpha-amylase/subtilisin inhibitor (Precursor) GN=OSJNBa0038O10.14 OS=Oryza sativa subsp. japonica (Rice) PE=1 SV=2	Putative uncharacterized protein {ECO:0000313|EMBL:CCB55924.1} OS=Vitis vinifera (Grape) PE=4 SV=1	PREDICTED: alpha-amylase/subtilisin inhibitor-like [Vitis vinifera]
EVM0014278.1	Cellular Component: chloroplast thylakoid (GO:0009534);; Cellular Component: chloroplast envelope (GO:0009941);; Biological Process: regulation of proton transport (GO:0010155);; Biological Process: carotenoid biosynthetic process (GO:0016117);; Biological Process: carotene biosynthetic process (GO:0016120);; Molecular Function: phytoene dehydrogenase activity (GO:0016166);; Molecular Function: c…	K02293|0|vvi:100240685|K02293 15-cis-phytoene desaturase [EC:1.3.5.5] | (RefSeq) PDS1; phytoene desaturase	[Q]	Secondary metabolites biosynthesis, transport and catabolism	Flavin containing amine oxidoreductase	15-cis-phytoene desaturase, chloroplastic/chromoplastic (Precursor) GN=PDS OS=Arabidopsis thaliana (Mouse-ear cress) PE=1 SV=1	Phytoene desaturase {ECO:0000313|EMBL:AHB32104.1} OS=Camellia sinensis (Tea) PE=2 SV=1	phytoene desaturase [Camellia sinensis]
EVM0007356.1	--	--	--	--	--	--	Putative uncharacterized protein {ECO:0000313|EMBL:EEF28897.1} OS=Ricinus communis (Castor bean) PE=4 SV=1	hypothetical protein glysoja_030742 [Glycine soja]
EVM0000773.1	Biological Process: mitotic G2 phase (GO:0000085);; Cellular Component: nucleus (GO:0005634);; Cellular Component: cytosol (GO:0005829);; Biological Process: glycolytic process (GO:0006096);; Biological Process: N-terminal protein myristoylation (GO:0006499);; Biological Process: protein targeting to vacuole (GO:0006623);; Biological Process: fatty acid beta-oxidation (GO:0006635);; Biological Pr…	--	[O]	Posttranslational modification, protein turnover, chaperones	JAB1/Mov34/MPN/PAD-1 ubiquitin protease	26S proteasome non-ATPase regulatory subunit 14 homolog GN=RPN11 OS=Arabidopsis thaliana (Mouse-ear cress) PE=1 SV=1	Uncharacterized protein {ECO:0000313|EMBL:ERN19407.1} OS=Amborella trichopoda PE=4 SV=1	PREDICTED: 26S proteasome non-ATPase regulatory subunit 14 homolog [Nelumbo nucifera]
EVM0015252.1	Cellular Component: microtubule cytoskeleton (GO:0015630);; Cellular Component: cytoskeletal part (GO:0044430);;	--	--	--	--	--	Putative uncharacterized protein {ECO:0000313|EMBL:CBI34545.3} OS=Vitis vinifera (Grape) PE=4 SV=1	PREDICTED: uncharacterized protein LOC100854404 isoform X2 [Vitis vinifera]
EVM0016132.1	Molecular Function: catalytic activity (GO:0003824);; Cellular Component: spliceosomal complex (GO:0005681);; Biological Process: mitotic cell cycle (GO:0007067);; Biological Process: metabolic process (GO:0008152);;	--	[AD]	--	Mitosis protein DIM1	Thioredoxin-like protein YLS8 GN=YLS8 OS=Arabidopsis thaliana (Mouse-ear cress) PE=2 SV=1	Uncharacterized protein {ECO:0000313|EMBL:ESR56890.1} OS=Citrus clementina PE=4 SV=1	PREDICTED: thioredoxin-like protein 4B [Nelumbo nucifera]
EVM0006683.2	--	--	--	--	--	--	Uncharacterized protein {ECO:0000313|EMBL:EMJ16961.1} OS=Prunus persica (Peach) PE=4 SV=1	PREDICTED: uncharacterized protein LOC104610638 [Nelumbo nucifera]
EVM0006571.1	Cellular Component: chloroplast envelope (GO:0009941);;	--	[R]	General function prediction only	--	--	Uncharacterized protein {ECO:0000313|EnsemblPlants:Solyc08g077280.1.1} OS=Solanum lycopersicum (Tomato) PE=4 SV=1	PREDICTED: uncharacterized protein LOC104590161 [Nelumbo nucifera]
EVM0012157.1	Molecular Function: translation initiation factor activity (GO:0003743);; Cellular Component: nucleolus organizer region (GO:0005731);; Cellular Component: mitochondrion (GO:0005739);; Biological Process: translational initiation (GO:0006413);; Biological Process: male meiotic nuclear division (GO:0007140);; Biological Process: female meiotic nuclear division (GO:0007143);; Biological Process: me…	K11593|0|vvi:100258447|K11593 eukaryotic translation initiation factor 2C | (RefSeq) protein argonaute 5	[J]	Translation, ribosomal structure and biogenesis	Piwi domain	Protein argonaute MEL1 GN=OSJNBa0052F07.11 OS=Oryza sativa subsp. japonica (Rice) PE=2 SV=1	Protein argonaute {ECO:0000256|RuleBase:RU361178} OS=Vitis vinifera (Grape) PE=3 SV=1	PREDICTED: protein argonaute MEL1-like [Nelumbo nucifera]
EVM0009029.1	Molecular Function: protein serine/threonine kinase activity (GO:0004674);; Molecular Function: ATP binding (GO:0005524);; Biological Process: protein phosphorylation (GO:0006468);;	K04733|0|pda:103703471|K04733 interleukin-1 receptor-associated kinase 4 [EC:2.7.11.1] | (RefSeq) serine/threonine-protein kinase CDL1-like	[T]	Signal transduction mechanisms	Protein kinase domain	Serine/threonine-protein kinase PBS1 GN=PBS1 OS=Arabidopsis thaliana (Mouse-ear cress) PE=1 SV=1	Putative uncharacterized protein {ECO:0000313|EMBL:CAN68395.1} OS=Vitis vinifera (Grape) PE=3 SV=1	PREDICTED: serine/threonine-protein kinase PBS1 [Nelumbo nucifera]
EVM0016578.1	Biological Process: protein folding (GO:0006457);; Cellular Component: chloroplast (GO:0009507);; Biological Process: heat acclimation (GO:0010286);;	K13993|3.87451e-67|tcc:TCM_015499|K13993 HSP20 family protein | (RefSeq) Small heat shock protein isoform 1	[O]	Posttranslational modification, protein turnover, chaperones	Hsp20/alpha crystallin family	Small heat shock protein, chloroplastic (Fragment) GN=HSP22 OS=Glycine max (Soybean) PE=2 SV=1	Small heat shock protein isoform 2 {ECO:0000313|EMBL:EOY23687.1} OS=Theobroma cacao (Cacao) PE=3 SV=1	Small heat shock protein isoform 2 [Theobroma cacao]
EVM0023396.1	--	--	--	--	--	--	Putative uncharacterized protein {ECO:0000313|EMBL:CBI28865.3} OS=Vitis vinifera (Grape) PE=4 SV=1	PREDICTED: uncharacterized protein LOC104594108 [Nelumbo nucifera]
EVM0020009.1	Biological Process: transport (GO:0006810);; Cellular Component: membrane (GO:0016020);;	K15382|2.45649e-133|tcc:TCM_026680|K15382 solute carrier family 50 (sugar transporter) | (RefSeq) Nodulin MtN3 family protein isoform 1	[R]	General function prediction only	Sugar efflux transporter for intercellular exchange	Bidirectional sugar transporter SWEET16 GN=OsJ_10795 OS=Oryza sativa subsp. japonica (Rice) PE=3 SV=1	Nodulin MtN3 family protein isoform 1 {ECO:0000313|EMBL:EOY11538.1} OS=Theobroma cacao (Cacao) PE=4 SV=1	PREDICTED: bidirectional sugar transporter SWEET16-like isoform X1 [Nelumbo nucifera]
EVM0012450.1	Biological Process: response to stress (GO:0006950);;	--	[R]	General function prediction only	TPR repeat	TPR repeat-containing thioredoxin TTL4 GN=TTL4 OS=Arabidopsis thaliana (Mouse-ear cress) PE=2 SV=1	Tetratricopeptide repeat (TPR)-like superfamily protein {ECO:0000313|EMBL:EOY31556.1} OS=Theobroma cacao (Cacao) PE=4 SV=1	PREDICTED: tetratricopeptide repeat protein 1-like isoform X1 [Nelumbo nucifera]
EVM0023207.1	Molecular Function: peptide-methionine (S)-S-oxide reductase activity (GO:0008113);; Cellular Component: chloroplast stroma (GO:0009570);; Biological Process: cellular response to oxidative stress (GO:0034599);; Biological Process: oxidation-reduction process (GO:0055114);; Biological Process: response to karrikin (GO:0080167);;	K07304|1.94835e-135|vvi:100258013|K07304 peptide-methionine (S)-S-oxide reductase [EC:1.8.4.11] | (RefSeq) peptide methionine sulfoxide reductase A1	[O]	Posttranslational modification, protein turnover, chaperones	Peptide methionine sulfoxide reductase	Peptide methionine sulfoxide reductase OS=Lactuca sativa (Garden lettuce) PE=2 SV=1	Peptide methionine sulfoxide reductase-like protein {ECO:0000313|EMBL:AII99832.1} OS=Nicotiana tabacum (Common tobacco) PE=2 SV=1	PREDICTED: peptide methionine sulfoxide reductase A1-like [Nelumbo nucifera]
EVM0019581.1	--	--	[R]	General function prediction only	ENT domain	--	Putative uncharacterized protein {ECO:0000313|EMBL:CBI32175.3} OS=Vitis vinifera (Grape) PE=4 SV=1	PREDICTED: uncharacterized protein LOC104603526 isoform X1 [Nelumbo nucifera]
EVM0005472.1	--	K18753|1.62832e-115|vvi:100242335|K18753 butyrate response factor 1 | (RefSeq) zinc finger CCCH domain-containing protein 15	[R]	General function prediction only	Zinc finger C-x8-C-x5-C-x3-H type (and similar)	Zinc finger CCCH domain-containing protein 15 GN=At1g68200 OS=Arabidopsis thaliana (Mouse-ear cress) PE=2 SV=1	Putative uncharacterized protein {ECO:0000313|EMBL:CBI26957.3} OS=Vitis vinifera (Grape) PE=4 SV=1	PREDICTED: zinc finger CCCH domain-containing protein 14-like [Nelumbo nucifera]
EVM0002680.1	Molecular Function: protein kinase activity (GO:0004672);; Biological Process: metabolic process (GO:0008152);; Molecular Function: ion binding (GO:0043167);; Molecular Function: organic cyclic compound binding (GO:0097159);; Molecular Function: heterocyclic compound binding (GO:1901363);;	K08867|0|vvi:100250110|K08867 WNK lysine deficient protein kinase [EC:2.7.11.1] | (RefSeq) with no lysine kinase	[R]	General function prediction only	Protein kinase domain	Probable serine/threonine-protein kinase WNK2 GN=OSJNBa0068N01.12 OS=Oryza sativa subsp. japonica (Rice) PE=2 SV=1	Putative uncharacterized protein {ECO:0000313|EMBL:CCB42930.1} OS=Vitis vinifera (Grape) PE=4 SV=1	PREDICTED: probable serine/threonine-protein kinase WNK3 isoform X1 [Nelumbo nucifera]
EVM0007003.1	--	--	--	--	Leucine Rich repeats (2 copies)	LRR receptor-like serine/threonine-protein kinase EFR (Precursor) GN=EFR OS=Arabidopsis thaliana (Mouse-ear cress) PE=1 SV=1	LRR.XII-like protein {ECO:0000313|EMBL:AHZ44756.1} (Fragment) OS=Platanus acerifolia (London plane tree) PE=2 SV=1	LRR.XII-like protein, partial [Platanus x acerifolia]
EVM0020359.1	--	--	--	--	--	--	Uncharacterized protein {ECO:0000313|EMBL:EXB66389.1} OS=Morus notabilis PE=4 SV=1	unnamed protein product [Vitis vinifera]
EVM0010951.1	Cellular Component: nucleolus (GO:0005730);; Biological Process: polar nucleus fusion (GO:0010197);;	K14832|0|vvi:100249732|K14832 ribosome biogenesis protein MAK21 | (RefSeq) CCAAT/enhancer-binding protein zeta	[JK]	--	CBF/Mak21 family	--	Putative uncharacterized protein {ECO:0000313|EMBL:CBI35817.3} OS=Vitis vinifera (Grape) PE=4 SV=1	PREDICTED: CCAAT/enhancer-binding protein zeta isoform X1 [Nelumbo nucifera]
EVM0015731.2	--	--	--	--	--	--	Putative uncharacterized protein {ECO:0000313|EMBL:CAN71153.1} OS=Vitis vinifera (Grape) PE=4 SV=1	PREDICTED: uncharacterized protein LOC104594331 [Nelumbo nucifera]
EVM0012975.1	Cellular Component: integral component of membrane (GO:0016021);;	--	[E]	Amino acid transport and metabolism	Transmembrane amino acid transporter protein	Probable amino acid permease 7 GN=AAP7 OS=Arabidopsis thaliana (Mouse-ear cress) PE=1 SV=1	Putative uncharacterized protein {ECO:0000313|EMBL:CBI39812.3} OS=Vitis vinifera (Grape) PE=4 SV=1	PREDICTED: probable amino acid permease 7 isoform X1 [Nelumbo nucifera]
EVM0013462.1	Cellular Component: intracellular part (GO:0044424);;	K12471|8.01897e-150|vvi:100264697|K12471 epsin | (RefSeq) clathrin interactor EPSIN 1	[F]	Nucleotide transport and metabolism	ENTH domain	Clathrin interactor EPSIN 1 GN=T22P22.100 OS=Arabidopsis thaliana (Mouse-ear cress) PE=1 SV=1	Putative uncharacterized protein {ECO:0000313|EMBL:CBI20607.3} OS=Vitis vinifera (Grape) PE=4 SV=1	PREDICTED: clathrin interactor EPSIN 1-like [Nelumbo nucifera]
EVM0021386.1	Biological Process: carbohydrate metabolic process (GO:0005975);; Molecular Function: beta-glucosidase activity (GO:0008422);;	K01188|0|vvi:100245197|K01188 beta-glucosidase [EC:3.2.1.21] | (RefSeq) beta-glucosidase 11	[G]	Carbohydrate transport and metabolism	Glycosyl hydrolase family 1	Beta-glucosidase 11 (Precursor) GN=BGLU11 OS=Arabidopsis thaliana (Mouse-ear cress) PE=2 SV=2	Uncharacterized protein {ECO:0000313|EMBL:BAO04180.1} OS=Delphinium grandiflorum (Siberian larkspur) PE=2 SV=1	PREDICTED: beta-glucosidase 22-like [Nelumbo nucifera]
EVM0005460.1	--	--	--	--	Protein of unknown function (DUF1677)	--	Uncharacterized protein {ECO:0000313|EnsemblPlants:GSMUA_Achr7P09470_001} OS=Musa acuminata subsp. malaccensis (Wild banana) PE=4 SV=1	PREDICTED: uncharacterized protein LOC104592076 [Nelumbo nucifera]
EVM0024660.1	--	--	--	--	--	--	Uncharacterized protein {ECO:0000313|EMBL:EMJ05355.1} OS=Prunus persica (Peach) PE=4 SV=1	PREDICTED: uncharacterized protein LOC104610602 [Nelumbo nucifera]
EVM0023791.1	Biological Process: microtubule nucleation (GO:0007020);; Molecular Function: zinc ion binding (GO:0008270);; Biological Process: plant-type cell wall organization (GO:0009664);; Biological Process: plant-type cell wall biogenesis (GO:0009832);; Biological Process: regulation of meristem growth (GO:0010075);;	K20027|0|vvi:100264317|K20027 palmitoyltransferase ZDHHC1/11 [EC:2.3.1.225] | (RefSeq) probable protein S-acyltransferase 22	[R]	General function prediction only	DHHC palmitoyltransferase	Probable protein S-acyltransferase 22 GN=PAT22 OS=Arabidopsis thaliana (Mouse-ear cress) PE=2 SV=2	S-acyltransferase {ECO:0000256|RuleBase:RU079119} OS=Vitis vinifera (Grape) PE=3 SV=1	PREDICTED: probable protein S-acyltransferase 22 [Nelumbo nucifera]
EVM0021489.1	--	--	--	--	Uncharacterized ACR, COG1678	--	Putative uncharacterized protein {ECO:0000313|EMBL:CAN64828.1} OS=Vitis vinifera (Grape) PE=4 SV=1	PREDICTED: uncharacterized protein LOC104586481 [Nelumbo nucifera]
EVM0002593.1	Molecular Function: monooxygenase activity (GO:0004497);; Molecular Function: iron ion binding (GO:0005506);; Molecular Function: electron transfer activity (GO:0009055);; Molecular Function: oxidoreductase activity, acting on paired donors, with incorporation or reduction of molecular oxygen (GO:0016705);; Molecular Function: heme binding (GO:0020037);; Biological Process: oxidation-reduction pr…	--	[QI]	--	Cytochrome P450	Cytochrome P450 CYP72A219 OS=Panax ginseng (Korean ginseng) PE=2 SV=1	Cytochrome P450 {ECO:0000313|EMBL:BAF98466.1} OS=Coptis japonica var. dissecta PE=2 SV=1	PREDICTED: cytochrome P450 CYP72A219-like [Nelumbo nucifera]
EVM0013582.1	Molecular Function: monooxygenase activity (GO:0004497);; Molecular Function: iron ion binding (GO:0005506);; Cellular Component: mitochondrion (GO:0005739);; Molecular Function: electron transfer activity (GO:0009055);; Biological Process: flower development (GO:0009908);; Biological Process: cutin biosynthetic process (GO:0010143);; Molecular Function: oxidoreductase activity, acting on paired …	--	[Q]	Secondary metabolites biosynthesis, transport and catabolism	Cytochrome P450	Cytochrome P450 77A2 GN=CYP77A2 OS=Solanum melongena (Eggplant) PE=2 SV=1	Putative uncharacterized protein {ECO:0000313|EMBL:CBI40213.3} OS=Vitis vinifera (Grape) PE=3 SV=1	PREDICTED: cytochrome P450 77A2 [Vitis vinifera]
EVM0004742.1	Molecular Function: RNA binding (GO:0003723);; Molecular Function: ATP binding (GO:0005524);; Molecular Function: ATP-dependent helicase activity (GO:0008026);;	K13179|0|vvi:100242258|K13179 ATP-dependent RNA helicase DDX18/HAS1 [EC:3.6.4.13] | (RefSeq) DEAD-box ATP-dependent RNA helicase 27	[A]	RNA processing and modification	DEAD/DEAH box helicase	DEAD-box ATP-dependent RNA helicase 27 OS=Oryza sativa subsp. japonica (Rice) PE=3 SV=1	Putative uncharacterized protein {ECO:0000313|EMBL:CCB43186.1} OS=Vitis vinifera (Grape) PE=3 SV=1	PREDICTED: DEAD-box ATP-dependent RNA helicase 27 [Vitis vinifera]
EVM0006514.2	Molecular Function: calcium-transporting ATPase activity (GO:0005388);; Molecular Function: ATP binding (GO:0005524);; Cellular Component: endoplasmic reticulum (GO:0005783);; Biological Process: ATP biosynthetic process (GO:0006754);; Biological Process: calcium ion transport (GO:0006816);; Cellular Component: integral component of membrane (GO:0016021);; Molecular Function: metal ion binding (G…	K01537|0|vvi:100253574|K01537 Ca2+-transporting ATPase [EC:3.6.3.8] | (RefSeq) calcium-transporting ATPase, endoplasmic reticulum-type	[P]	Inorganic ion transport and metabolism	Cation transporting ATPase, C-terminus	Calcium-transporting ATPase, endoplasmic reticulum-type OS=Solanum lycopersicum (Tomato) PE=2 SV=1	Putative uncharacterized protein {ECO:0000313|EMBL:CCB62562.1} OS=Vitis vinifera (Grape) PE=3 SV=1	PREDICTED: calcium-transporting ATPase, endoplasmic reticulum-type [Nelumbo nucifera]
EVM0015532.1	--	--	--	--	Kelch motif	F-box/kelch-repeat protein At1g23390 GN=At1g23390 OS=Arabidopsis thaliana (Mouse-ear cress) PE=2 SV=1	Putative uncharacterized protein {ECO:0000313|EMBL:CCB51801.1} OS=Vitis vinifera (Grape) PE=4 SV=1	PREDICTED: F-box/kelch-repeat protein At1g23390-like [Nelumbo nucifera]
EVM0023190.1	Molecular Function: oxidoreductase activity (GO:0016491);;	--	[QR]	--	non-haem dioxygenase in morphine synthesis N-terminal	1-aminocyclopropane-1-carboxylate oxidase homolog 1 GN=At1g06620 OS=Arabidopsis thaliana (Mouse-ear cress) PE=2 SV=1	Uncharacterized protein {ECO:0000313|EMBL:EEF02030.2} OS=Populus trichocarpa (Western balsam poplar) PE=3 SV=2	PREDICTED: 1-aminocyclopropane-1-carboxylate oxidase homolog 4-like [Populus euphratica]
EVM0002472.1	Molecular Function: DNA binding (GO:0003677);; Molecular Function: chromatin binding (GO:0003682);;	K09422|6.80193e-68|vvi:100243253|K09422 myb proto-oncogene protein, plant | (RefSeq) MYBA6; R2R3 MYB transcription factor	[K]	Transcription	Myb-like DNA-binding domain	Transcription factor MYB113 GN=MYB113 OS=Arabidopsis thaliana (Mouse-ear cress) PE=1 SV=1	Uncharacterized protein {ECO:0000313|EMBL:KCW69359.1} OS=Eucalyptus grandis (Flooded gum) PE=4 SV=1	PREDICTED: transcription factor MYB113-like [Eucalyptus grandis]
EVM0015673.1	Biological Process: DNA metabolic process (GO:0006259);; Biological Process: cellular process (GO:0044763);; Biological Process: regulation of biological process (GO:0050789);;	K10683|0|cit:102622461|K10683 BRCA1-associated RING domain protein 1 | (RefSeq) BRCA1-associated RING domain protein 1	[LK]	--	PHD-like zinc-binding domain	Protein BREAST CANCER SUSCEPTIBILITY 1 homolog GN=BRCA1 OS=Arabidopsis thaliana (Mouse-ear cress) PE=2 SV=1	Uncharacterized protein {ECO:0000313|EMBL:ESR57012.1} OS=Citrus clementina PE=4 SV=1	hypothetical protein CICLE_v10019112mg [Citrus clementina]
EVM0023579.1	Molecular Function: ATP binding (GO:0005524);; Cellular Component: vacuolar lumen (GO:0005775);; Cellular Component: plasma membrane (GO:0005886);; Biological Process: obsolete ATP catabolic process (GO:0006200);; Biological Process: vacuolar transport (GO:0007034);; Biological Process: response to nematode (GO:0009624);; Molecular Function: ATPase activity (GO:0016887);;	--	[Q]	Secondary metabolites biosynthesis, transport and catabolism	ABC-2 type transporter	ABC transporter G family member 2 GN=F3G5.15 OS=Arabidopsis thaliana (Mouse-ear cress) PE=2 SV=1	ATP-binding cassette transporter, putative {ECO:0000313|EMBL:EEF37331.1} OS=Ricinus communis (Castor bean) PE=3 SV=1	ATP-binding cassette transporter, putative [Ricinus communis]
EVM0007475.1	Molecular Function: protein kinase activity (GO:0004672);; Molecular Function: binding (GO:0005488);; Biological Process: phosphorylation (GO:0016310);;	--	--	--	Protein kinase domain	Wall-associated receptor kinase 2 (Precursor) GN=WAK2 OS=Arabidopsis thaliana (Mouse-ear cress) PE=1 SV=1	Uncharacterized protein {ECO:0000313|EMBL:EEE86824.2} OS=Populus trichocarpa (Western balsam poplar) PE=3 SV=2	hypothetical protein POPTR_0009s15610g [Populus trichocarpa]
EVM0008180.1	Molecular Function: nucleic acid binding (GO:0003676);; Molecular Function: catalytic activity (GO:0003824);; Biological Process: DNA metabolic process (GO:0006259);;	--	[R]	General function prediction only	--	Uncharacterized mitochondrial protein AtMg00860 GN=AtMg00860 OS=Arabidopsis thaliana (Mouse-ear cress) PE=4 SV=1	Putative uncharacterized protein {ECO:0000313|EMBL:CAN83300.1} OS=Vitis vinifera (Grape) PE=4 SV=1	hypothetical protein VITISV_044100 [Vitis vinifera]
EVM0018323.1	Molecular Function: nucleotide binding (GO:0000166);; Cellular Component: heterotrimeric G-protein complex (GO:0005834);; Molecular Function: myosin heavy chain kinase activity (GO:0016905);; Cellular Component: Cul4-RING E3 ubiquitin ligase complex (GO:0080008);;	K14963|0|csv:101209956|K14963 COMPASS component SWD3 | (RefSeq) COMPASS-like H3K4 histone methylase component WDR5B	[R]	General function prediction only	WD domain, G-beta repeat	Protein Mut11 GN=Mut11 OS=Chlamydomonas reinhardtii (Chlamydomonas smithii) PE=2 SV=1	Uncharacterized protein {ECO:0000313|EMBL:KGN44807.1} OS=Cucumis sativus (Cucumber) PE=4 SV=1	PREDICTED: WD repeat-containing protein 5 [Nelumbo nucifera]
EVM0017760.1	--	--	--	--	--	--	Putative uncharacterized protein {ECO:0000313|EMBL:ABK96240.1} OS=Populus trichocarpa x Populus deltoides PE=2 SV=1	PREDICTED: uncharacterized protein LOC104604804 [Nelumbo nucifera]
EVM0019155.4	--	K10803|3.07102e-75|mdm:103405499|K10803 DNA-repair protein XRCC1 | (RefSeq) DNA-repair protein XRCC1	[L]	Replication, recombination and repair	BRCA1 C Terminus (BRCT) domain	DNA-repair protein XRCC1 {ECO:0000303|PubMed:11909950} OS=Arabidopsis thaliana (Mouse-ear cress) PE=1 SV=1	Putative uncharacterized protein {ECO:0000313|EMBL:CCB59508.1} OS=Vitis vinifera (Grape) PE=4 SV=1	PREDICTED: DNA repair protein XRCC1 isoform X3 [Nelumbo nucifera]
EVM0001650.1	--	K13680|3.91141e-54|pop:POPTR_0010s24030g|K13680 beta-mannan synthase [EC:2.4.1.32] | (RefSeq) POPTRDRAFT_833893; 4-mannan synthase family protein	--	--	Glycosyl transferase family group 2	Glucomannan 4-beta-mannosyltransferase 9 GN=F17C15.180 OS=Arabidopsis thaliana (Mouse-ear cress) PE=2 SV=1	Uncharacterized protein {ECO:0000313|EnsemblPlants:GRMZM2G334142_P01} OS=Zea mays (Maize) PE=4 SV=1	hypothetical protein ZEAMMB73_956340 [Zea mays]
EVM0025108.1	Molecular Function: catalytic activity (GO:0003824);; Biological Process: metabolic process (GO:0008152);;	--	[R]	General function prediction only	Alpha/beta hydrolase family	--	Putative uncharacterized protein {ECO:0000313|EMBL:CBI36240.3} OS=Vitis vinifera (Grape) PE=4 SV=1	PREDICTED: uncharacterized protein LOC104592336 [Nelumbo nucifera]
EVM0015171.1	Cellular Component: mitochondrion (GO:0005739);; Cellular Component: peroxisome (GO:0005777);; Biological Process: protein targeting to peroxisome (GO:0006625);; Biological Process: protein targeting to mitochondrion (GO:0006626);;	K17782|4.41476e-64|vvi:100249047|K17782 mitochondrial intermembrane space import and assembly protein 40 | (RefSeq) mitochondrial intermembrane space import and assembly protein 40-like	[S]	Function unknown	CHCH domain	--	Putative uncharacterized protein {ECO:0000313|EMBL:CAN78563.1} OS=Vitis vinifera (Grape) PE=4 SV=1	PREDICTED: mitochondrial intermembrane space import and assembly protein 40 [Vitis vinifera]
EVM0024112.1	--	--	[R]	General function prediction only	Reverse transcriptase-like	--	RNA-directed DNA polymerase (Reverse transcriptase), Ribonuclease H, putative {ECO:0000313|EMBL:EOY09277.1} OS=Theobroma cacao (Cacao) PE=4 SV=1	PREDICTED: uncharacterized protein LOC101489483 [Cicer arietinum]
EVM0002729.1	--	--	--	--	--	B-box zinc finger protein 32 {ECO:0000303|PubMed:19920209} OS=Arabidopsis thaliana (Mouse-ear cress) PE=1 SV=1	Putative uncharacterized protein {ECO:0000313|EMBL:CCB52055.1} OS=Vitis vinifera (Grape) PE=4 SV=1	PREDICTED: B-box zinc finger protein 32 [Vitis vinifera]
EVM0001935.1	--	--	[R]	General function prediction only	PPR repeat family	Pentatricopeptide repeat-containing protein At4g39530 GN=PCMP-E52 OS=Arabidopsis thaliana (Mouse-ear cress) PE=3 SV=1	Uncharacterized protein {ECO:0000313|EMBL:ESW29996.1} OS=Phaseolus vulgaris (Kidney bean) PE=4 SV=1	PREDICTED: pentatricopeptide repeat-containing protein At2g33680-like [Nelumbo nucifera]
EVM0002923.1	--	--	--	--	Cold acclimation protein WCOR413	Cold-regulated 413 inner membrane protein 1, chloroplastic (Precursor) GN=At1g29395 OS=Arabidopsis thaliana (Mouse-ear cress) PE=1 SV=1	Putative uncharacterized protein {ECO:0000313|EMBL:CBI30816.3} OS=Vitis vinifera (Grape) PE=4 SV=1	PREDICTED: cold-regulated 413 inner membrane protein 1, chloroplastic [Vitis vinifera]
EVM0017852.1	--	--	[R]	General function prediction only	WD domain, G-beta repeat	Transcriptional corepressor LEUNIG GN=LUG OS=Arabidopsis thaliana (Mouse-ear cress) PE=1 SV=2	Transcription factor {ECO:0000313|EMBL:ADG58005.1} (Fragment) OS=Lycoris longituba PE=2 SV=1	Transcriptional corepressor LEUNIG -like protein [Gossypium arboreum]
EVM0003714.1	Molecular Function: DNA binding (GO:0003677);; Molecular Function: chromatin binding (GO:0003682);;	K09422|2.502e-93|fve:101312043|K09422 myb proto-oncogene protein, plant | (RefSeq) myb-related protein 305	[K]	Transcription	Myb-like DNA-binding domain	Myb-related protein 305 OS=Antirrhinum majus (Garden snapdragon) PE=2 SV=1	Myb domain protein 79 isoform 1 {ECO:0000313|EMBL:EOY06237.1} OS=Theobroma cacao (Cacao) PE=4 SV=1	PREDICTED: transcription factor MYB59-like [Nelumbo nucifera]
EVM0000296.1	--	--	[U]	Intracellular trafficking, secretion, and vesicular transport	EXS family	Phosphate transporter PHO1 homolog 3 OS=Arabidopsis thaliana (Mouse-ear cress) PE=2 SV=2	Uncharacterized protein {ECO:0000313|EMBL:EMJ18230.1} OS=Prunus persica (Peach) PE=4 SV=1	hypothetical protein PRUPE_ppa001662mg [Prunus persica]
EVM0021840.1	Molecular Function: nucleotide binding (GO:0000166);; Biological Process: RNA splicing, via endonucleolytic cleavage and ligation (GO:0000394);; Molecular Function: translation initiation factor activity (GO:0003743);; Cellular Component: nucleus (GO:0005634);; Biological Process: regulation of transcription, DNA-templated (GO:0006355);; Biological Process: transcription by RNA polymerase II (GO:…	K03130|0|pper:PRUPE_ppa002437mg|K03130 transcription initiation factor TFIID subunit 5 | (RefSeq) hypothetical protein	[K]	Transcription	WD domain, G-beta repeat	Transcription initiation factor TFIID subunit 5 GN=TAF5 OS=Arabidopsis thaliana (Mouse-ear cress) PE=1 SV=1	Putative uncharacterized protein {ECO:0000313|EMBL:CBI21070.3} OS=Vitis vinifera (Grape) PE=4 SV=1	PREDICTED: transcription initiation factor TFIID subunit 5 [Vitis vinifera]
EVM0006572.1	Cellular Component: plasma membrane (GO:0005886);; Biological Process: plant-type cell wall modification (GO:0009827);;	--	--	--	--	--	Putative uncharacterized protein {ECO:0000313|EMBL:EEF52124.1} OS=Ricinus communis (Castor bean) PE=4 SV=1	conserved hypothetical protein [Ricinus communis]
EVM0023503.1	--	--	--	--	Domain of unknown function (DUF239)	--	Uncharacterized protein {ECO:0000313|EMBL:KCW77946.1} OS=Eucalyptus grandis (Flooded gum) PE=4 SV=1	PREDICTED: uncharacterized protein LOC104882129 [Vitis vinifera]
EVM0020325.1	--	--	--	--	No apical meristem (NAM) protein	NAC transcription factor 29 GN=At1g69490 OS=Arabidopsis thaliana (Mouse-ear cress) PE=2 SV=1	Putative uncharacterized protein {ECO:0000313|EMBL:CBI38169.3} OS=Vitis vinifera (Grape) PE=4 SV=1	PREDICTED: NAC transcription factor 25-like [Nelumbo nucifera]
EVM0010315.1	Molecular Function: DNA binding (GO:0003677);; Molecular Function: protein dimerization activity (GO:0046983);;	--	[L]	Replication, recombination and repair	Domain of unknown function (DUF4413)	Zinc finger BED domain-containing protein RICESLEEPER 2 OS=Oryza sativa subsp. japonica (Rice) PE=2 SV=1	Putative uncharacterized protein {ECO:0000313|EMBL:CCB59630.1} OS=Vitis vinifera (Grape) PE=4 SV=1	PREDICTED: zinc finger BED domain-containing protein DAYSLEEPER-like [Nelumbo nucifera]
EVM0024663.1	Molecular Function: binding (GO:0005488);; Biological Process: tissue development (GO:0009888);; Biological Process: cellular process (GO:0044763);; Biological Process: root development (GO:0048364);; Biological Process: regulation of cellular process (GO:0050794);;	--	[R]	General function prediction only	--	Zinc finger protein JACKDAW GN=F15A17.180 OS=Arabidopsis thaliana (Mouse-ear cress) PE=1 SV=1	Uncharacterized protein {ECO:0000313|EMBL:ERP59267.1} OS=Populus trichocarpa (Western balsam poplar) PE=4 SV=1	PREDICTED: zinc finger protein JACKDAW [Nelumbo nucifera]
EVM0003912.1	--	--	--	--	--	--	Putative uncharacterized protein {ECO:0000313|EMBL:CCB58475.1} OS=Vitis vinifera (Grape) PE=4 SV=1	PREDICTED: titin-like isoform X6 [Nelumbo nucifera]
EVM0003171.1	Cellular Component: nucleosome (GO:0000786);; Molecular Function: DNA binding (GO:0003677);; Cellular Component: nucleus (GO:0005634);; Cellular Component: vacuole (GO:0005773);; Biological Process: nucleosome assembly (GO:0006334);; Biological Process: chromatin remodeling (GO:0006338);; Biological Process: regulation of flower development (GO:0009909);; Biological Process: detection of temperat…	K11251|1.84941e-82|vvi:100249276|K11251 histone H2A | (RefSeq) probable histone H2A variant 3	[B]	Chromatin structure and dynamics	Core histone H2A/H2B/H3/H4	Probable histone H2A variant 3 OS=Oryza sativa subsp. japonica (Rice) PE=2 SV=1	Histone H2A {ECO:0000256|RuleBase:RU003556} OS=Vitis vinifera (Grape) PE=3 SV=1	PREDICTED: probable histone H2A variant 3 [Elaeis guineensis]
EVM0025124.1	Molecular Function: monooxygenase activity (GO:0004497);; Molecular Function: oxidoreductase activity, acting on paired donors, with incorporation or reduction of molecular oxygen (GO:0016705);; Molecular Function: transition metal ion binding (GO:0046914);;	--	[Q]	Secondary metabolites biosynthesis, transport and catabolism	Cytochrome P450	Isoflavone 2&apos;-hydroxylase GN=CYP81E1 OS=Glycyrrhiza echinata (Licorice) PE=1 SV=2	Putative uncharacterized protein {ECO:0000313|EMBL:CCB57780.1} OS=Vitis vinifera (Grape) PE=3 SV=1	PREDICTED: cytochrome P450 81E8-like [Nelumbo nucifera]
EVM0017356.1	Biological Process: carbohydrate metabolic process (GO:0005975);; Molecular Function: cellulase activity (GO:0008810);;	K01179|0|vvi:100243909|K01179 endoglucanase [EC:3.2.1.4] | (RefSeq) endoglucanase 16	--	--	Glycosyl hydrolase family 9	Endoglucanase 16 (Precursor) GN=At3g43860 OS=Arabidopsis thaliana (Mouse-ear cress) PE=2 SV=1	Putative uncharacterized protein {ECO:0000313|EMBL:CCB46615.1} OS=Vitis vinifera (Grape) PE=4 SV=1	PREDICTED: endoglucanase 16-like [Vitis vinifera]
EVM0016043.1	--	--	--	--	--	BTB/POZ domain-containing protein At1g63850 GN=At1g63850 OS=Arabidopsis thaliana (Mouse-ear cress) PE=1 SV=1	Uncharacterized protein {ECO:0000313|EMBL:KDP46249.1} OS=Jatropha curcas (Barbados nut) PE=4 SV=1	PREDICTED: BTB/POZ domain-containing protein At3g05675-like [Nelumbo nucifera]
EVM0015812.1	Biological Process: cellular carbohydrate metabolic process (GO:0044262);; Biological Process: carbohydrate metabolic process (GO:0044723);;	--	--	--	Protein of unknown function (DUF760)	--	Putative uncharacterized protein {ECO:0000313|EMBL:CCB58584.1} OS=Vitis vinifera (Grape) PE=4 SV=1	PREDICTED: uncharacterized protein LOC104596072 [Nelumbo nucifera]
EVM0017902.1	--	--	--	--	Lipase (class 3)	Protein EDS1 {ECO:0000305} OS=Arabidopsis thaliana (Mouse-ear cress) PE=1 SV=1	Uncharacterized protein {ECO:0000313|EMBL:EEE81089.2} OS=Populus trichocarpa (Western balsam poplar) PE=4 SV=2	PREDICTED: uncharacterized protein LOC104586294 isoform X1 [Nelumbo nucifera]
EVM0002190.1	Biological Process: intracellular protein transport (GO:0006886);; Biological Process: vesicle-mediated transport (GO:0016192);; Biological Process: transport (GO:0044765);;	--	--	--	ENTH domain	VHS domain-containing protein At3g16270 GN=At3g16270 OS=Arabidopsis thaliana (Mouse-ear cress) PE=1 SV=1	Putative uncharacterized protein {ECO:0000313|EMBL:CBI36100.3} OS=Vitis vinifera (Grape) PE=4 SV=1	PREDICTED: VHS domain-containing protein At3g16270-like [Nelumbo nucifera]
EVM0005933.1	Molecular Function: phosphoglycerate kinase activity (GO:0004618);; Biological Process: glycolytic process (GO:0006096);; Biological Process: tRNA modification (GO:0006400);; Molecular Function: tRNA (guanine-N7-)-methyltransferase activity (GO:0008176);; Biological Process: phosphorylation (GO:0016310);; Biological Process: RNA (guanine-N7)-methylation (GO:0036265);;	K00927|1.74314e-93|vvi:100243165|K00927 phosphoglycerate kinase [EC:2.7.2.3] | (RefSeq) phosphoglycerate kinase	[R]	General function prediction only	Putative methyltransferase	--	Phosphoglycerate kinase {ECO:0000256|RuleBase:RU000532} OS=Vitis vinifera (Grape) PE=3 SV=1	unnamed protein product [Vitis vinifera]
EVM0011165.1	Biological Process: transcription, DNA-templated (GO:0006351);;	--	--	--	AP2 domain	Ethylene-responsive transcription factor ERF098 GN=ERF098 OS=Arabidopsis thaliana (Mouse-ear cress) PE=1 SV=1	Uncharacterized protein {ECO:0000313|EMBL:KCW84723.1} OS=Eucalyptus grandis (Flooded gum) PE=4 SV=1	PREDICTED: ethylene-responsive transcription factor ERF096-like [Eucalyptus grandis]
EVM0002340.1	Molecular Function: acid-amino acid ligase activity (GO:0016881);;	K10704|3.45586e-101|vvi:100248369|K10704 ubiquitin-conjugating enzyme E2 variant | (RefSeq) ubiquitin-conjugating enzyme E2 variant 1D	[O]	Posttranslational modification, protein turnover, chaperones	Ubiquitin-conjugating enzyme	Ubiquitin-conjugating enzyme E2 variant 1C GN=F11F19.3 OS=Arabidopsis thaliana (Mouse-ear cress) PE=1 SV=1	Putative uncharacterized protein {ECO:0000313|EMBL:CAN76921.1} OS=Vitis vinifera (Grape) PE=4 SV=1	PREDICTED: ubiquitin-conjugating enzyme E2 variant 1C [Nelumbo nucifera]
EVM0011321.1	--	--	--	--	--	Uncharacterized membrane protein At1g16860 GN=At1g16860 OS=Arabidopsis thaliana (Mouse-ear cress) PE=1 SV=1	Uncharacterized protein {ECO:0000313|EMBL:ESW19662.1} OS=Phaseolus vulgaris (Kidney bean) PE=4 SV=1	hypothetical protein PHAVU_006G144300g [Phaseolus vulgaris]
EVM0019140.1	--	--	--	--	--	--	Uncharacterized protein {ECO:0000313|EMBL:ERP51343.1} OS=Populus trichocarpa (Western balsam poplar) PE=4 SV=1	PREDICTED: uncharacterized protein LOC104594338 [Nelumbo nucifera]
EVM0003937.1	Molecular Function: structural constituent of ribosome (GO:0003735);; Cellular Component: ribosome (GO:0005840);; Biological Process: translation (GO:0006412);;	K02899|2.26577e-77|sly:101257990|K02899 large subunit ribosomal protein L27 | (RefSeq) 50S ribosomal protein L27	[J]	Translation, ribosomal structure and biogenesis	Ribosomal L27 protein	50S ribosomal protein L27, chloroplastic {ECO:0000255|HAMAP-Rule:MF_00539} OS=Phaeodactylum tricornutum (strain CCAP 1055/1) PE=3 SV=1	50S ribosomal protein L27 {ECO:0000313|EMBL:EXB37123.1} OS=Morus notabilis PE=3 SV=1	PREDICTED: 50S ribosomal protein L27, chloroplastic-like isoform X2 [Nelumbo nucifera]
EVM0010077.1	--	--	--	--	Protein of unknown function (DUF581)	--	Putative uncharacterized protein {ECO:0000313|EMBL:CBI22980.3} OS=Vitis vinifera (Grape) PE=4 SV=1	PREDICTED: uncharacterized protein LOC100261891 [Vitis vinifera]
EVM0014354.1	Molecular Function: ATP binding (GO:0005524);; Cellular Component: nucleolus (GO:0005730);; Cellular Component: cytosol (GO:0005829);; Cellular Component: plasma membrane (GO:0005886);; Molecular Function: microtubule-severing ATPase activity (GO:0008568);; Biological Process: response to cadmium ion (GO:0046686);; Biological Process: cell division (GO:0051301);;	--	[O]	Posttranslational modification, protein turnover, chaperones	ATPase family associated with various cellular activities (AAA)	Cell division cycle protein 48 homolog GN=CDC48 OS=Glycine max (Soybean) PE=1 SV=1	Transitional endoplasmic reticulum ATPase, putative {ECO:0000313|EMBL:EEF42916.1} OS=Ricinus communis (Castor bean) PE=3 SV=1	Transitional endoplasmic reticulum ATPase, putative [Ricinus communis]
EVM0001160.1	Biological Process: membrane fusion (GO:0006944);; Biological Process: salicylic acid biosynthetic process (GO:0009697);; Biological Process: salicylic acid mediated signaling pathway (GO:0009863);; Cellular Component: membrane (GO:0016020);; Biological Process: metal ion transport (GO:0030001);; Biological Process: endoplasmic reticulum unfolded protein response (GO:0030968);; Biological Process…	--	--	--	CorA-like Mg2+ transporter protein	--	Magnesium transporter CorA-like family protein isoform 1 {ECO:0000313|EMBL:EOX98607.1} OS=Theobroma cacao (Cacao) PE=4 SV=1	PREDICTED: uncharacterized protein LOC103335797 [Prunus mume]
EVM0018273.1	Molecular Function: protein kinase activity (GO:0004672);;	--	[T]	Signal transduction mechanisms	Protein tyrosine kinase	Serine/threonine-protein kinase EDR1 GN=F22O13.20 OS=Arabidopsis thaliana (Mouse-ear cress) PE=1 SV=1	Putative uncharacterized protein {ECO:0000313|EMBL:CCB57516.1} OS=Vitis vinifera (Grape) PE=4 SV=1	PREDICTED: uncharacterized protein LOC104602153 isoform X2 [Nelumbo nucifera]
EVM0008672.1	--	--	--	--	--	--	Putative uncharacterized protein {ECO:0000313|EMBL:CBI23703.3} OS=Vitis vinifera (Grape) PE=4 SV=1	PREDICTED: uncharacterized protein LOC104600948 isoform X1 [Nelumbo nucifera]
EVM0021820.1	--	--	--	--	HAUS augmin-like complex subunit 6 N-terminus	--	Uncharacterized protein {ECO:0000313|EMBL:EMJ18224.1} OS=Prunus persica (Peach) PE=4 SV=1	PREDICTED: uncharacterized protein LOC104591628 [Nelumbo nucifera]
EVM0004310.1	Molecular Function: monooxygenase activity (GO:0004497);; Molecular Function: iron ion binding (GO:0005506);; Molecular Function: electron transfer activity (GO:0009055);; Molecular Function: oxidoreductase activity, acting on paired donors, with incorporation or reduction of molecular oxygen (GO:0016705);; Molecular Function: heme binding (GO:0020037);; Biological Process: oxidation-reduction pr…	K12153|0|vvi:100246526|K12153 phenylalanine N-monooxygenase [EC:1.14.13.124] | (RefSeq) phenylalanine N-monooxygenase	[Q]	Secondary metabolites biosynthesis, transport and catabolism	Cytochrome P450	Phenylalanine N-monooxygenase GN=CYP79A2 OS=Arabidopsis thaliana (Mouse-ear cress) PE=1 SV=1	Putative uncharacterized protein {ECO:0000313|EMBL:CCB49063.1} OS=Vitis vinifera (Grape) PE=3 SV=1	PREDICTED: phenylalanine N-monooxygenase [Nelumbo nucifera]
EVM0001553.1	Molecular Function: ATP binding (GO:0005524);; Cellular Component: chloroplast (GO:0009507);; Molecular Function: nucleoside-triphosphatase activity (GO:0017111);; Biological Process: protein metabolic process (GO:0019538);;	K03696|0|vvi:100250896|K03696 ATP-dependent Clp protease ATP-binding subunit ClpC | (RefSeq) ATP-dependent Clp protease ATP-binding subunit ClpA homolog CD4B, chloroplastic	[O]	Posttranslational modification, protein turnover, chaperones	AAA domain (Cdc48 subfamily)	ATP-dependent Clp protease ATP-binding subunit clpA homolog CD4B, chloroplastic (Precursor) GN=CD4B OS=Solanum lycopersicum (Tomato) PE=3 SV=1	Coffea canephora DH200=94 genomic scaffold, scaffold_2 {ECO:0000313|EMBL:CDO98310.1} OS=Coffea canephora (Robusta coffee) PE=3 SV=1	PREDICTED: ATP-dependent Clp protease ATP-binding subunit clpA homolog CD4B, chloroplastic-like [Nicotiana tomentosiformis]
EVM0012719.1	--	--	[R]	General function prediction only	PPR repeat family	Pentatricopeptide repeat-containing protein At5g67570, chloroplastic (Precursor) GN=K9I9.14 OS=Arabidopsis thaliana (Mouse-ear cress) PE=1 SV=2	Uncharacterized protein {ECO:0000313|EMBL:EMJ06139.1} OS=Prunus persica (Peach) PE=4 SV=1	PREDICTED: pentatricopeptide repeat-containing protein At5g67570, chloroplastic [Nelumbo nucifera]
EVM0019792.1	Cellular Component: lytic vacuole (GO:0000323);; Molecular Function: cysteine-type endopeptidase activity (GO:0004197);; Biological Process: proteolysis (GO:0006508);;	K01369|0|vvi:100244137|K01369 legumain [EC:3.4.22.34] | (RefSeq) vacuolar-processing enzyme	[O]	Posttranslational modification, protein turnover, chaperones	Peptidase C13 family	Vacuolar-processing enzyme (Precursor) OS=Citrus sinensis (Sweet orange) PE=2 SV=1	Putative uncharacterized protein {ECO:0000313|EMBL:CBI20614.3} OS=Vitis vinifera (Grape) PE=4 SV=1	PREDICTED: vacuolar-processing enzyme [Vitis vinifera]
EVM0016873.1	Cellular Component: integral component of membrane (GO:0016021);;	K15015|1.3286e-177|vvi:100854125|K15015 solute carrier family 32 (vesicular inhibitory amino acid transporter) | (RefSeq) vacuolar amino acid transporter 1	[E]	Amino acid transport and metabolism	Transmembrane amino acid transporter protein	Lysine histidine transporter-like 3 GN=At1g61270 OS=Arabidopsis thaliana (Mouse-ear cress) PE=3 SV=2	Putative uncharacterized protein {ECO:0000313|EMBL:CBI22210.3} OS=Vitis vinifera (Grape) PE=4 SV=1	PREDICTED: vacuolar amino acid transporter 1 [Vitis vinifera]
EVM0007330.1	Biological Process: MAPK cascade (GO:0000165);; Molecular Function: nucleotide binding (GO:0000166);; Molecular Function: protein serine/threonine kinase activity (GO:0004674);; Biological Process: protein phosphorylation (GO:0006468);;	--	[T]	Signal transduction mechanisms	Protein kinase domain	Receptor-like cytosolic serine/threonine-protein kinase RBK1 GN=RBK1 OS=Arabidopsis thaliana (Mouse-ear cress) PE=1 SV=1	Putative uncharacterized protein {ECO:0000313|EMBL:CCB54425.1} (Fragment) OS=Vitis vinifera (Grape) PE=3 SV=1	PREDICTED: receptor-like cytosolic serine/threonine-protein kinase RBK1 [Nelumbo nucifera]
EVM0015988.1	Cellular Component: membrane (GO:0016020);; Molecular Function: pectate lyase activity (GO:0030570);;	K01728|0|pvu:PHAVU_004G059200g|K01728 pectate lyase [EC:4.2.2.2] | (RefSeq) hypothetical protein	--	--	Pectate lyase	Probable pectate lyase 5 (Precursor) GN=At1g67750 OS=Arabidopsis thaliana (Mouse-ear cress) PE=2 SV=2	Pectate lyase {ECO:0000256|RuleBase:RU361123} OS=Phaseolus vulgaris (Kidney bean) PE=3 SV=1	hypothetical protein PHAVU_004G059200g [Phaseolus vulgaris]
EVM0024287.1	Molecular Function: nucleotide binding (GO:0000166);; Cellular Component: heterotrimeric G-protein complex (GO:0005834);; Molecular Function: myosin heavy chain kinase activity (GO:0016905);;	--	[R]	General function prediction only	WD domain, G-beta repeat	Zinc finger CCCH domain-containing protein 62 GN=ZFWD4 OS=Arabidopsis thaliana (Mouse-ear cress) PE=2 SV=1	F-box and wd40 domain protein, putative {ECO:0000313|EMBL:EEF52504.1} OS=Ricinus communis (Castor bean) PE=4 SV=1	PREDICTED: F-box/WD repeat-containing protein sel-10 [Nelumbo nucifera]
EVM0013572.1	Molecular Function: structural constituent of ribosome (GO:0003735);; Biological Process: DNA-templated transcription, elongation (GO:0006354);; Biological Process: translation (GO:0006412);; Biological Process: protein targeting to mitochondrion (GO:0006626);; Cellular Component: cytosolic large ribosomal subunit (GO:0022625);; Biological Process: ribosome biogenesis (GO:0042254);;	K02867|7.34e-105|pop:POPTR_0007s09480g|K02867 large subunit ribosomal protein L11 | (RefSeq) ribosomal protein L11	[J]	Translation, ribosomal structure and biogenesis	Ribosomal protein L11, RNA binding domain	50S ribosomal protein L11, chloroplastic {ECO:0000255|HAMAP-Rule:MF_00736} OS=Guillardia theta (Cryptomonas phi) PE=3 SV=1	Ribosomal protein L11 {ECO:0000313|EMBL:EEE91173.2} OS=Populus trichocarpa (Western balsam poplar) PE=2 SV=1	ribosomal protein L11 [Populus trichocarpa]
EVM0011639.1	Biological Process: amino acid transport (GO:0006865);; Biological Process: ethylene biosynthetic process (GO:0009693);; Molecular Function: transferase activity (GO:0016740);; Molecular Function: 1-aminocyclopropane-1-carboxylate synthase activity (GO:0016847);; Molecular Function: pyridoxal phosphate binding (GO:0030170);; Biological Process: 1-aminocyclopropane-1-carboxylate biosynthetic proce…	K01762|0|tcc:TCM_037704|K01762 1-aminocyclopropane-1-carboxylate synthase [EC:4.4.1.14] | (RefSeq) 1-amino-cyclopropane-1-carboxylate synthase 7	[T]	Signal transduction mechanisms	Aminotransferase class I and II	1-aminocyclopropane-1-carboxylate synthase 7 GN=ACS7 OS=Arabidopsis thaliana (Mouse-ear cress) PE=1 SV=1	1-amino-cyclopropane-1-carboxylate synthase 7 {ECO:0000313|EMBL:EOY30525.1} OS=Theobroma cacao (Cacao) PE=3 SV=1	1-amino-cyclopropane-1-carboxylate synthase 7 [Theobroma cacao]
EVM0017359.1	--	K04733|1.05779e-106|sot:102582318|K04733 interleukin-1 receptor-associated kinase 4 [EC:2.7.11.1] | (RefSeq) probable receptor-like protein kinase At1g67000	[T]	Signal transduction mechanisms	Protein kinase domain	Probable receptor-like protein kinase At1g67000 (Precursor) GN=At1g67000 OS=Arabidopsis thaliana (Mouse-ear cress) PE=2 SV=2	Uncharacterized protein {ECO:0000313|EnsemblPlants:PGSC0003DMT400040940} OS=Solanum tuberosum (Potato) PE=3 SV=1	PREDICTED: probable receptor-like protein kinase At1g67000-like [Solanum tuberosum]
EVM0016635.1	--	K10768|3.80392e-101|vvi:100252488|K10768 alkylated DNA repair protein alkB homolog 6 [EC:1.14.11.-] | (RefSeq) alpha-ketoglutarate-dependent dioxygenase alkB homolog 6	[S]	Function unknown	2OG-Fe(II) oxygenase superfamily	--	Putative uncharacterized protein {ECO:0000313|EMBL:CBI18285.3} OS=Vitis vinifera (Grape) PE=4 SV=1	PREDICTED: alpha-ketoglutarate-dependent dioxygenase alkB homolog 6 [Vitis vinifera]
EVM0013438.1	Molecular Function: transporter activity (GO:0005215);; Biological Process: transport (GO:0006810);; Cellular Component: membrane (GO:0016020);;	K14638|0|tcc:TCM_033922|K14638 solute carrier family 15 (peptide/histidine transporter), member 3/4 | (RefSeq) Major facilitator superfamily protein	[E]	Amino acid transport and metabolism	POT family	Protein NRT1/ PTR FAMILY 4.5 GN=T7N9.10 OS=Arabidopsis thaliana (Mouse-ear cress) PE=2 SV=1	Major facilitator superfamily protein {ECO:0000313|EMBL:EOY14600.1} OS=Theobroma cacao (Cacao) PE=4 SV=1	Major facilitator superfamily protein [Theobroma cacao]
EVM0006258.1	--	--	[A]	RNA processing and modification	AAA domain	Probable helicase MAGATAMA 3 GN=MAA3 OS=Arabidopsis thaliana (Mouse-ear cress) PE=2 SV=1	Putative uncharacterized protein {ECO:0000313|EMBL:EEF43725.1} OS=Ricinus communis (Castor bean) PE=4 SV=1	PREDICTED: uncharacterized protein LOC104589402 isoform X1 [Nelumbo nucifera]
EVM0016909.1	Biological Process: formation of translation preinitiation complex (GO:0001731);; Molecular Function: translation initiation factor activity (GO:0003743);; Cellular Component: eukaryotic translation initiation factor 3 complex (GO:0005852);; Biological Process: regulation of translational initiation (GO:0006446);; Cellular Component: eukaryotic 43S preinitiation complex (GO:0016282);; Cellular Co…	K03251|0|vvi:100260733|K03251 translation initiation factor 3 subunit D | (RefSeq) eukaryotic translation initiation factor 3 subunit D-like	[J]	Translation, ribosomal structure and biogenesis	Eukaryotic translation initiation factor 3 subunit 7 (eIF-3)	Eukaryotic translation initiation factor 3 subunit D {ECO:0000255|HAMAP-Rule:MF_03003} GN=TIF3D1 OS=Arabidopsis thaliana (Mouse-ear cress) PE=1 SV=1	Eukaryotic translation initiation factor 3 subunit D {ECO:0000256|HAMAP-Rule:MF_03003} OS=Vitis vinifera (Grape) PE=3 SV=1	PREDICTED: eukaryotic translation initiation factor 3 subunit D-like [Nelumbo nucifera]
EVM0018261.1	Biological Process: sterol biosynthetic process (GO:0016126);;	--	--	--	Domain of unknown function (DUF3479)	Violaxanthin de-epoxidase, chloroplastic (Precursor) GN=VDE1 OS=Nicotiana tabacum (Common tobacco) PE=2 SV=1	Uncharacterized protein {ECO:0000313|EMBL:KDP35274.1} OS=Jatropha curcas (Barbados nut) PE=4 SV=1	PREDICTED: uncharacterized protein LOC104599974 isoform X1 [Nelumbo nucifera]
EVM0014246.1	--	--	[R]	General function prediction only	PPR repeat family	Pentatricopeptide repeat-containing protein At4g01570 GN=At4g01570 OS=Arabidopsis thaliana (Mouse-ear cress) PE=2 SV=1	Pentatricopeptide repeat-containing protein, putative {ECO:0000313|EMBL:EOX95524.1} OS=Theobroma cacao (Cacao) PE=4 SV=1	PREDICTED: pentatricopeptide repeat-containing protein At4g01570 [Nelumbo nucifera]
EVM0014743.2	Molecular Function: DNA binding (GO:0003677);; Molecular Function: DNA-binding transcription factor activity (GO:0003700);; Cellular Component: nucleus (GO:0005634);; Biological Process: glycolytic process (GO:0006096);; Biological Process: chromatin assembly or disassembly (GO:0006333);; Biological Process: regulation of transcription, DNA-templated (GO:0006355);; Biological Process: fatty acid …	--	[K]	Transcription	BAH domain	Origin of replication complex subunit 1A {ECO:0000303|PubMed:16179646} OS=Arabidopsis thaliana (Mouse-ear cress) PE=1 SV=1	Putative uncharacterized protein {ECO:0000313|EMBL:CBI38025.3} OS=Vitis vinifera (Grape) PE=4 SV=1	unnamed protein product [Vitis vinifera]
EVM0024449.1	Molecular Function: protein kinase activity (GO:0004672);;	--	[T]	Signal transduction mechanisms	Protein tyrosine kinase	Serine/threonine-protein kinase EDR1 GN=F22O13.20 OS=Arabidopsis thaliana (Mouse-ear cress) PE=1 SV=1	Putative uncharacterized protein {ECO:0000313|EMBL:CBI27196.3} OS=Vitis vinifera (Grape) PE=4 SV=1	PREDICTED: uncharacterized protein LOC104599652 [Nelumbo nucifera]
EVM0011232.1	Cellular Component: membrane (GO:0016020);; Molecular Function: pectate lyase activity (GO:0030570);;	K01728|0|vvi:100243265|K01728 pectate lyase [EC:4.2.2.2] | (RefSeq) probable pectate lyase 5	--	--	Pectate lyase	Probable pectate lyase 22 (Precursor) GN=At5g63180 OS=Arabidopsis thaliana (Mouse-ear cress) PE=2 SV=1	Pectate lyase {ECO:0000256|RuleBase:RU361123} OS=Vitis vinifera (Grape) PE=3 SV=1	PREDICTED: probable pectate lyase 22 [Sesamum indicum]
EVM0012072.1	Cellular Component: mitochondrial respiratory chain complex I (GO:0005747);; Biological Process: mitochondrial electron transport, NADH to ubiquinone (GO:0006120);; Biological Process: protein glycosylation (GO:0006486);; Biological Process: ubiquitin-dependent protein catabolic process (GO:0006511);; Molecular Function: NADH dehydrogenase (ubiquinone) activity (GO:0008137);; Molecular Function: …	K03940|3.95928e-131|vvi:100262767|K03940 NADH dehydrogenase (ubiquinone) Fe-S protein 7 [EC:1.6.5.3 1.6.99.3] | (RefSeq) NADH dehydrogenase [ubiquinone] iron-sulfur protein 7, mitochondrial	[C]	Energy production and conversion	NADH ubiquinone oxidoreductase, 20 Kd subunit	NADH dehydrogenase [ubiquinone] iron-sulfur protein 7, mitochondrial (Precursor) OS=Brassica oleracea (Wild cabbage) PE=2 SV=1	Putative uncharacterized protein {ECO:0000313|EMBL:CAN67285.1} OS=Vitis vinifera (Grape) PE=3 SV=1	hypothetical protein VITISV_021597 [Vitis vinifera]
EVM0012681.1	--	--	[R]	General function prediction only	PPR repeat	Putative pentatricopeptide repeat-containing protein At2g01510 OS=Arabidopsis thaliana (Mouse-ear cress) PE=3 SV=1	Putative uncharacterized protein {ECO:0000313|EMBL:CAN80331.1} OS=Vitis vinifera (Grape) PE=4 SV=1	PREDICTED: pentatricopeptide repeat-containing protein At4g33170-like [Nelumbo nucifera]
EVM0001045.1	--	--	--	--	--	--	Uncharacterized protein {ECO:0000313|EMBL:EMJ17989.1} OS=Prunus persica (Peach) PE=4 SV=1	PREDICTED: uncharacterized protein LOC104605647 [Nelumbo nucifera]
EVM0012297.1	--	--	--	--	Protein of unknown function, DUF547	--	Putative uncharacterized protein {ECO:0000313|EMBL:CCB51356.1} OS=Vitis vinifera (Grape) PE=4 SV=1	PREDICTED: uncharacterized protein LOC100243916 isoform X1 [Vitis vinifera]
EVM0005764.3	Biological Process: lipid biosynthetic process (GO:0008610);; Molecular Function: oxidoreductase activity (GO:0016491);; Biological Process: oxidation-reduction process (GO:0055114);;	K00574|0|vvi:100249441|K00574 cyclopropane-fatty-acyl-phospholipid synthase [EC:2.1.1.79] | (RefSeq) tuberculostearic acid methyltransferase UfaA1	--	--	Mycolic acid cyclopropane synthetase	Probable (S)-tetrahydroprotoberberine N-methyltransferase 2 OS=Papaver bracteatum (Great scarlet poppy) PE=2 SV=1	Putative uncharacterized protein {ECO:0000313|EMBL:CCB48613.1} OS=Vitis vinifera (Grape) PE=4 SV=1	PREDICTED: uncharacterized protein LOC104602804 isoform X1 [Nelumbo nucifera]
EVM0010590.1	Cellular Component: plant-type cell wall (GO:0009505);; Molecular Function: kinase activity (GO:0016301);; Biological Process: phosphorylation (GO:0016310);; Molecular Function: adenyl nucleotide binding (GO:0030554);;	--	[C]	Energy production and conversion	CBS domain	SNF1-related protein kinase regulatory subunit gamma-1 GN=T8P19.40 OS=Arabidopsis thaliana (Mouse-ear cress) PE=1 SV=2	Uncharacterized protein {ECO:0000313|EMBL:KDP30923.1} OS=Jatropha curcas (Barbados nut) PE=4 SV=1	PREDICTED: SNF1-related protein kinase regulatory subunit gamma-1 [Nelumbo nucifera]
EVM0006253.1	Molecular Function: phosphoglycerate kinase activity (GO:0004618);; Molecular Function: ATP binding (GO:0005524);; Cellular Component: nucleus (GO:0005634);; Cellular Component: vacuolar membrane (GO:0005774);; Cellular Component: cytosol (GO:0005829);; Cellular Component: plasma membrane (GO:0005886);; Biological Process: glycolytic process (GO:0006096);; Cellular Component: plasmodesma (GO:0009…	K00927|0|cit:102611752|K00927 phosphoglycerate kinase [EC:2.7.2.3] | (RefSeq) phosphoglycerate kinase, cytosolic	[G]	Carbohydrate transport and metabolism	Phosphoglycerate kinase	Phosphoglycerate kinase, cytosolic OS=Nicotiana tabacum (Common tobacco) PE=1 SV=1	Phosphoglycerate kinase {ECO:0000256|RuleBase:RU000532} OS=Citrus sinensis (Sweet orange) PE=3 SV=1	PREDICTED: phosphoglycerate kinase, cytosolic [Nelumbo nucifera]
EVM0010245.1	--	--	--	--	Aluminium induced protein	Stem-specific protein TSJT1 GN=TSJT1 OS=Nicotiana tabacum (Common tobacco) PE=2 SV=1	Uncharacterized protein {ECO:0000313|EMBL:KDO74437.1} OS=Citrus sinensis (Sweet orange) PE=4 SV=1	hypothetical protein CICLE_v10005714mg [Citrus clementina]
EVM0006257.1	--	--	[R]	General function prediction only	PPR repeat	Pentatricopeptide repeat-containing protein At3g29230 GN=PCMP-E27 OS=Arabidopsis thaliana (Mouse-ear cress) PE=2 SV=1	Uncharacterized protein {ECO:0000313|EMBL:EMJ01987.1} OS=Prunus persica (Peach) PE=4 SV=1	PREDICTED: putative pentatricopeptide repeat-containing protein At5g37570 isoform X2 [Nelumbo nucifera]
EVM0014380.1	--	--	--	--	Bestrophin, RFP-TM, chloride channel	UPF0187 protein At3g61320, chloroplastic (Precursor) GN=At3g61320 OS=Arabidopsis thaliana (Mouse-ear cress) PE=2 SV=2	Putative uncharacterized protein {ECO:0000313|EMBL:CCB62410.1} OS=Vitis vinifera (Grape) PE=4 SV=1	PREDICTED: UPF0187 protein At3g61320, chloroplastic-like [Nelumbo nucifera]
EVM0000496.1	--	--	--	--	LSD1 zinc finger	Protein LOL2 GN=LOL2 OS=Arabidopsis thaliana (Mouse-ear cress) PE=1 SV=1	Uncharacterized protein {ECO:0000313|EMBL:ESR62574.1} OS=Citrus clementina PE=4 SV=1	PREDICTED: protein LOL2 isoform X1 [Nelumbo nucifera]
EVM0000529.3	Molecular Function: protein-arginine deiminase activity (GO:0004668);; Biological Process: putrescine biosynthetic process (GO:0009446);; Biological Process: embryo development ending in seed dormancy (GO:0009793);; Molecular Function: agmatine deiminase activity (GO:0047632);;	K10536|0|pper:PRUPE_ppa007104mg|K10536 agmatine deiminase [EC:3.5.3.12] | (RefSeq) hypothetical protein	--	--	Porphyromonas-type peptidyl-arginine deiminase	Agmatine deiminase GN=T22D6.110 OS=Arabidopsis thaliana (Mouse-ear cress) PE=1 SV=2	Uncharacterized protein {ECO:0000313|EMBL:EXB76386.1} OS=Morus notabilis PE=3 SV=1	PREDICTED: agmatine deiminase [Nelumbo nucifera]
EVM0021257.1	--	--	--	--	--	Protein PHYTOCHROME KINASE SUBSTRATE 4 GN=PKS4 OS=Arabidopsis thaliana (Mouse-ear cress) PE=1 SV=1	Putative uncharacterized protein {ECO:0000313|EMBL:EEF41461.1} OS=Ricinus communis (Castor bean) PE=4 SV=1	conserved hypothetical protein [Ricinus communis]
EVM0000617.1	--	--	--	--	Oleosin	Oleosin 14.9 kDa GN=OL3 OS=Arabidopsis thaliana (Mouse-ear cress) PE=2 SV=2	Putative uncharacterized protein {ECO:0000313|EMBL:CAN74835.1} OS=Vitis vinifera (Grape) PE=4 SV=1	PREDICTED: oleosin 1 [Vitis vinifera]
EVM0004061.1	--	K09286|1.53478e-85|cam:101494525|K09286 EREBP-like factor | (RefSeq) ethylene-responsive transcription factor 1A	--	--	AP2 domain	Ethylene-responsive transcription factor 2 GN=ERF2 OS=Nicotiana tabacum (Common tobacco) PE=2 SV=1	Uncharacterized protein {ECO:0000313|EMBL:ESW29253.1} OS=Phaseolus vulgaris (Kidney bean) PE=4 SV=1	PREDICTED: ethylene-responsive transcription factor 2-like [Nelumbo nucifera]
EVM0023256.1	--	--	--	--	Protein of unknown function (DUF1084)	Tobamovirus multiplication protein 1 GN=TOM1 OS=Nicotiana tabacum (Common tobacco) PE=1 SV=1	Uncharacterized protein {ECO:0000313|EMBL:ESR62291.1} OS=Citrus clementina PE=4 SV=1	PREDICTED: tobamovirus multiplication protein 1 [Nelumbo nucifera]
EVM0012907.1	--	K20285|0|pda:103720654|K20285 Rab9 effector protein with kelch motifs | (RefSeq) acyl-CoA-binding domain-containing protein 4-like	[R]	General function prediction only	Galactose oxidase, central domain	Acyl-CoA-binding domain-containing protein 4 GN=ACBP4 OS=Arabidopsis thaliana (Mouse-ear cress) PE=1 SV=1	Putative uncharacterized protein {ECO:0000313|EMBL:CBI39602.3} OS=Vitis vinifera (Grape) PE=4 SV=1	PREDICTED: acyl-CoA-binding domain-containing protein 4-like isoform X2 [Nelumbo nucifera]
EVM0011702.1	Molecular Function: protein histidine kinase activity (GO:0004673);; Molecular Function: transmembrane signaling receptor activity (GO:0004888);; Biological Process: cellular aromatic compound metabolic process (GO:0006725);; Biological Process: response to osmotic stress (GO:0006970);; Biological Process: signal transduction (GO:0007165);; Biological Process: response to abscisic acid (GO:000973…	K14489|0|vvi:100263145|K14489 arabidopsis histidine kinase 2/3/4 (cytokinin receptor) [EC:2.7.13.3] | (RefSeq) CYT1; histidine kinase 2	[T]	Signal transduction mechanisms	CHASE domain	Histidine kinase 2 GN=AHK2 OS=Arabidopsis thaliana (Mouse-ear cress) PE=1 SV=1	Putative uncharacterized protein {ECO:0000313|EMBL:CCB51723.1} OS=Vitis vinifera (Grape) PE=4 SV=1	PREDICTED: histidine kinase 2 [Nelumbo nucifera]
EVM0002821.1	--	--	--	--	EF-hand domain pair	--	Coffea canephora DH200=94 genomic scaffold, scaffold_19 {ECO:0000313|EMBL:CDP05977.1} OS=Coffea canephora (Robusta coffee) PE=4 SV=1	PREDICTED: uncharacterized protein LOC104612096 [Nelumbo nucifera]
EVM0015591.1	--	--	[T]	Signal transduction mechanisms	Protein of unknown function (DUF773)	CDK5RAP3-like protein GN=At5g06830 OS=Arabidopsis thaliana (Mouse-ear cress) PE=2 SV=2	Putative uncharacterized protein {ECO:0000313|EMBL:CCB55263.1} OS=Vitis vinifera (Grape) PE=4 SV=1	PREDICTED: CDK5RAP3-like protein [Nelumbo nucifera]
EVM0010684.1	Molecular Function: binding (GO:0005488);; Biological Process: regulation of transcription, DNA-templated (GO:0006355);; Biological Process: embryo development ending in seed dormancy (GO:0009793);; Biological Process: seed maturation (GO:0010431);; Biological Process: cell cycle process (GO:0022402);; Biological Process: leaf development (GO:0048366);; Biological Process: positive regulation of …	--	--	--	B3 DNA binding domain	B3 domain-containing protein Os07g0679700 GN=OJ1205_F02.12 OS=Oryza sativa subsp. japonica (Rice) PE=2 SV=1	High-level expression of sugar-inducible gene 2, putative isoform 2 {ECO:0000313|EMBL:EOY04457.1} OS=Theobroma cacao (Cacao) PE=4 SV=1	PREDICTED: B3 domain-containing protein Os07g0679700-like isoform X1 [Nelumbo nucifera]
EVM0023185.2	Cellular Component: cytosol (GO:0005829);; Molecular Function: transaminase activity (GO:0008483);; Biological Process: biosynthetic process (GO:0009058);; Molecular Function: pyridoxal phosphate binding (GO:0030170);;	--	[E]	Amino acid transport and metabolism	Aminotransferase class I and II	Bifunctional aspartate aminotransferase and glutamate/aspartate-prephenate aminotransferase (Precursor) GN=T26C19.9 OS=Arabidopsis thaliana (Mouse-ear cress) PE=1 SV=2	Putative uncharacterized protein {ECO:0000313|EMBL:CBI36199.3} OS=Vitis vinifera (Grape) PE=3 SV=1	PREDICTED: katanin p60 ATPase-containing subunit A1-like [Nelumbo nucifera]
EVM0006950.1	Molecular Function: fatty-acyl-CoA reductase (alcohol-forming) activity (GO:0080019);;	K13356|0|vvi:100259719|K13356 alcohol-forming fatty acyl-CoA reductase [EC:1.2.1.84] | (RefSeq) fatty acyl-CoA reductase 3	[I]	Lipid transport and metabolism	Male sterility protein	Fatty acyl-CoA reductase 3 GN=T16L1.280 OS=Arabidopsis thaliana (Mouse-ear cress) PE=2 SV=1	Putative uncharacterized protein {ECO:0000313|EMBL:CBI28353.3} OS=Vitis vinifera (Grape) PE=4 SV=1	PREDICTED: fatty acyl-CoA reductase 3 [Vitis vinifera]
EVM0000961.1	--	--	[R]	General function prediction only	PPR repeat family	Pentatricopeptide repeat-containing protein At1g74750 GN=At1g74750 OS=Arabidopsis thaliana (Mouse-ear cress) PE=2 SV=1	Uncharacterized protein {ECO:0000313|EMBL:EMJ11573.1} OS=Prunus persica (Peach) PE=4 SV=1	PREDICTED: pentatricopeptide repeat-containing protein At1g74750-like [Nelumbo nucifera]
EVM0009772.3	--	--	--	--	Polyketide cyclase / dehydrase and lipid transport	--	Uncharacterized protein {ECO:0000313|EMBL:KCW46731.1} OS=Eucalyptus grandis (Flooded gum) PE=4 SV=1	PREDICTED: uncharacterized protein LOC104608311 [Nelumbo nucifera]
EVM0004790.1	Molecular Function: binding (GO:0005488);;	--	[J]	Translation, ribosomal structure and biogenesis	'Cold-shock' DNA-binding domain	Cold shock domain-containing protein 4 GN=F26H11.18 OS=Arabidopsis thaliana (Mouse-ear cress) PE=1 SV=1	Uncharacterized protein {ECO:0000313|EnsemblPlants:Solyc10g055250.1.1} OS=Solanum lycopersicum (Tomato) PE=4 SV=1	PREDICTED: glycine-rich protein 2-like [Nelumbo nucifera]
EVM0001512.1	--	--	--	--	SAM domain (Sterile alpha motif)	--	Putative uncharacterized protein {ECO:0000313|EMBL:CCB61547.1} OS=Vitis vinifera (Grape) PE=4 SV=1	PREDICTED: uncharacterized protein LOC104601481 isoform X1 [Nelumbo nucifera]
EVM0016573.1	Molecular Function: nucleic acid binding (GO:0003676);;	--	[A]	RNA processing and modification	R3H domain	--	Uncharacterized protein {ECO:0000313|EMBL:KDP35782.1} OS=Jatropha curcas (Barbados nut) PE=4 SV=1	PREDICTED: cAMP-regulated phosphoprotein 21-like [Nelumbo nucifera]
EVM0018681.1	--	--	[V]	Defense mechanisms	Triosephosphate isomerase	Triosephosphate isomerase, cytosolic OS=Oryza sativa subsp. japonica (Rice) PE=1 SV=3	Bax inhibitor-1 family protein {ECO:0000313|EMBL:ERP65521.1} OS=Populus trichocarpa (Western balsam poplar) PE=4 SV=1	Bax inhibitor-1 family protein [Populus trichocarpa]
EVM0025082.1	Biological Process: rRNA processing (GO:0006364);; Cellular Component: chloroplast thylakoid (GO:0009534);; Biological Process: plastid organization (GO:0009657);; Cellular Component: chloroplast envelope (GO:0009941);; Biological Process: photosystem II assembly (GO:0010207);; Biological Process: myo-inositol hexakisphosphate biosynthetic process (GO:0010264);; Molecular Function: hydrolase acti…	--	[R]	General function prediction only	Alpha/beta hydrolase family	Pheophytinase, chloroplastic (Precursor) GN=MAC12.25 OS=Arabidopsis thaliana (Mouse-ear cress) PE=1 SV=1	Uncharacterized protein {ECO:0000313|EMBL:ESR55149.1} (Fragment) OS=Citrus clementina PE=4 SV=1	PREDICTED: epoxide hydrolase 3-like [Citrus sinensis]
EVM0016466.1	Biological Process: metabolic process (GO:0008152);; Molecular Function: amino acid binding (GO:0016597);; Molecular Function: protein dimerization activity (GO:0046983);;	--	--	--	--	Transcription factor bHLH93 GN=K21L13.16 OS=Arabidopsis thaliana (Mouse-ear cress) PE=1 SV=1	Transcription factor bHLH61 isoform 1 {ECO:0000313|EMBL:EOY02632.1} OS=Theobroma cacao (Cacao) PE=4 SV=1	PREDICTED: uncharacterized protein LOC104602480 [Nelumbo nucifera]
EVM0006842.1	--	--	[O]	Posttranslational modification, protein turnover, chaperones	--	Chaperone protein ClpB1 GN=F1O17.2 OS=Arabidopsis thaliana (Mouse-ear cress) PE=1 SV=2	Putative uncharacterized protein {ECO:0000313|EMBL:CAN78825.1} OS=Vitis vinifera (Grape) PE=4 SV=1	PREDICTED: uncharacterized protein LOC104594899 [Nelumbo nucifera]
EVM0003135.1	--	K13484|1.03914e-39|pda:103704686|K13484 5-hydroxyisourate hydrolase / 2-oxo-4-hydroxy-4-carboxy-5-ureidoimidazoline decarboxylase [EC:3.5.2.17 4.1.1.97] | (RefSeq) L10-interacting MYB domain-containing protein-like	--	--	Myb/SANT-like DNA-binding domain	--	Uncharacterized protein {ECO:0000313|EnsemblPlants:GLYMA18G03460.1} OS=Glycine max (Soybean) PE=4 SV=2	PREDICTED: uncharacterized protein LOC105053874 [Elaeis guineensis]
EVM0007699.1	--	--	--	--	--	--	Putative uncharacterized protein {ECO:0000313|EMBL:CCB51341.1} OS=Vitis vinifera (Grape) PE=4 SV=1	unnamed protein product [Vitis vinifera]
EVM0020372.1	--	--	--	--	--	--	Uncharacterized protein {ECO:0000313|EMBL:KDP40568.1} OS=Jatropha curcas (Barbados nut) PE=4 SV=1	PREDICTED: uncharacterized protein LOC104607865 [Nelumbo nucifera]
EVM0011130.1	Molecular Function: beta-glucosidase activity (GO:0008422);; Cellular Component: chloroplast envelope (GO:0009941);; Biological Process: cellular biosynthetic process (GO:0044249);; Biological Process: cellular carbohydrate metabolic process (GO:0044262);; Biological Process: carbohydrate metabolic process (GO:0044723);; Biological Process: organic substance biosynthetic process (GO:1901576);;	--	[G]	Carbohydrate transport and metabolism	--	Beta-glucosidase-like SFR2, chloroplastic OS=Oryza sativa subsp. japonica (Rice) PE=2 SV=1	Putative uncharacterized protein {ECO:0000313|EMBL:CCB47950.1} OS=Vitis vinifera (Grape) PE=3 SV=1	PREDICTED: beta-glucosidase-like SFR2, chloroplastic isoform X2 [Vitis vinifera]
EVM0007604.1	Molecular Function: ATP binding (GO:0005524);; Cellular Component: membrane (GO:0016020);;	--	[Q]	Secondary metabolites biosynthesis, transport and catabolism	--	Pleiotropic drug resistance protein 3 GN=PDR3 OS=Nicotiana tabacum (Common tobacco) PE=2 SV=1	Uncharacterized protein {ECO:0000313|EMBL:ERP51888.1} OS=Populus trichocarpa (Western balsam poplar) PE=4 SV=1	PREDICTED: pleiotropic drug resistance protein 3 isoform X1 [Populus euphratica]
EVM0003617.1	--	--	--	--	Zinc-finger domain of monoamine-oxidase A repressor R1	--	Coffea canephora DH200=94 genomic scaffold, scaffold_2 {ECO:0000313|EMBL:CDO98318.1} OS=Coffea canephora (Robusta coffee) PE=4 SV=1	PREDICTED: cell division cycle-associated 7-like protein isoform X1 [Nelumbo nucifera]
EVM0016633.1	Molecular Function: calmodulin binding (GO:0005516);; Molecular Function: ATP binding (GO:0005524);; Biological Process: obsolete ATP catabolic process (GO:0006200);; Biological Process: cell adhesion (GO:0007155);; Biological Process: regulation of cell size (GO:0008361);; Molecular Function: xenobiotic transmembrane transporting ATPase activity (GO:0008559);; Cellular Component: plasmodesma (GO…	K05658|0|vvi:100262262|K05658 ATP-binding cassette, subfamily B (MDR/TAP), member 1 [EC:3.6.3.44] | (RefSeq) ABC transporter B family member 1	[Q]	Secondary metabolites biosynthesis, transport and catabolism	ABC transporter transmembrane region	ABC transporter B family member 1 GN=T1J8.9 OS=Arabidopsis thaliana (Mouse-ear cress) PE=1 SV=1	Putative uncharacterized protein {ECO:0000313|EMBL:CCB55335.1} OS=Vitis vinifera (Grape) PE=3 SV=1	PREDICTED: ABC transporter B family member 1 [Nelumbo nucifera]
EVM0024918.1	Molecular Function: acyl-[acyl-carrier-protein]-UDP-N-acetylglucosamine O-acyltransferase activity (GO:0008780);; Biological Process: lipid A biosynthetic process (GO:0009245);;	--	--	--	Bacterial transferase hexapeptide (six repeats)	Probable UDP-3-O-acylglucosamine N-acyltransferase 2, mitochondrial (Precursor) GN=LPXD2 OS=Arabidopsis thaliana (Mouse-ear cress) PE=3 SV=1	Uncharacterized protein {ECO:0000313|EMBL:EMJ13116.1} OS=Prunus persica (Peach) PE=4 SV=1	PREDICTED: probable UDP-3-O-acylglucosamine N-acyltransferase 2, mitochondrial isoform X2 [Nelumbo nucifera]
EVM0005032.1	--	--	[V]	Defense mechanisms	alpha/beta hydrolase fold	Probable carboxylesterase 18 GN=CXE18 OS=Arabidopsis thaliana (Mouse-ear cress) PE=1 SV=1	Uncharacterized protein {ECO:0000313|EnsemblPlants:Solyc10g054780.1.1} OS=Solanum lycopersicum (Tomato) PE=4 SV=1	PREDICTED: probable carboxylesterase 18 [Nicotiana tomentosiformis]
EVM0007743.1	Molecular Function: translation elongation factor activity (GO:0003746);; Molecular Function: GTPase activity (GO:0003924);; Molecular Function: GTP binding (GO:0005525);; Biological Process: obsolete GTP catabolic process (GO:0006184);; Biological Process: translational elongation (GO:0006414);;	K14536|0|tcc:TCM_001431|K14536 ribosome assembly protein 1 [EC:3.6.5.-] | (RefSeq) Ribosomal protein S5/Elongation factor G/III/V family protein	[J]	Translation, ribosomal structure and biogenesis	Elongation factor Tu GTP binding domain	Elongation factor 2 OS=Beta vulgaris (Sugar beet) PE=2 SV=1	Ribosomal protein S5/Elongation factor G/III/V family protein {ECO:0000313|EMBL:EOX92486.1} OS=Theobroma cacao (Cacao) PE=4 SV=1	PREDICTED: elongation factor Tu GTP-binding domain-containing protein 1-like [Nelumbo nucifera]
EVM0007575.1	--	K00469|0|cit:102618274|K00469 inositol oxygenase [EC:1.13.99.1] | (RefSeq) inositol oxygenase 1	[R]	General function prediction only	Family of unknown function (DUF706)	Inositol oxygenase 1 OS=Arabidopsis thaliana (Mouse-ear cress) PE=2 SV=1	Uncharacterized protein {ECO:0000313|EMBL:KCW65033.1} OS=Eucalyptus grandis (Flooded gum) PE=4 SV=1	PREDICTED: inositol oxygenase 1-like [Eucalyptus grandis]
EVM0010775.1	Biological Process: RNA methylation (GO:0001510);; Molecular Function: structural constituent of ribosome (GO:0003735);; Cellular Component: cell wall (GO:0005618);; Biological Process: translation (GO:0006412);; Biological Process: regulation of flower development (GO:0009909);; Cellular Component: membrane (GO:0016020);; Cellular Component: cytosolic small ribosomal subunit (GO:0022627);; Biolo…	K02949|1.17877e-101|sita:101785313|K02949 small subunit ribosomal protein S11e | (RefSeq) 40S ribosomal protein S11-like	[J]	Translation, ribosomal structure and biogenesis	Ribosomal protein S17	40S ribosomal protein S11-1 GN=T2J13.230 OS=Arabidopsis thaliana (Mouse-ear cress) PE=2 SV=1	Uncharacterized protein {ECO:0000313|EnsemblPlants:Si011215m} OS=Setaria italica (Foxtail millet) PE=3 SV=1	hypothetical protein SORBIDRAFT_04g025870 [Sorghum bicolor]
EVM0017399.1	--	--	--	--	Stress responsive A/B Barrel Domain	Probable protein Pop3 GN=At3g17210 OS=Arabidopsis thaliana (Mouse-ear cress) PE=1 SV=1	Uncharacterized protein {ECO:0000313|EMBL:KDP37139.1} OS=Jatropha curcas (Barbados nut) PE=4 SV=1	PREDICTED: probable protein Pop3 [Nelumbo nucifera]
EVM0023648.1	--	--	[K]	Transcription	Bromodomain	Transcription factor GTE9 GN=F18O22.60 OS=Arabidopsis thaliana (Mouse-ear cress) PE=1 SV=1	Putative uncharacterized protein {ECO:0000313|EMBL:CCB62233.1} OS=Vitis vinifera (Grape) PE=4 SV=1	PREDICTED: transcription factor GTE10-like [Nelumbo nucifera]
EVM0015799.1	Molecular Function: helicase activity (GO:0004386);; Biological Process: DNA metabolic process (GO:0006259);; Biological Process: cellular process (GO:0044763);;	K15255|1.02071e-80|sbi:SORBI_05g001940|K15255 ATP-dependent DNA helicase PIF1 [EC:3.6.4.12] | (RefSeq) SORBIDRAFT_05g001940, Sb05g001940; hypothetical protein	[D]	Cell cycle control, cell division, chromosome partitioning	PIF1-like helicase	--	Uncharacterized protein {ECO:0000313|EnsemblPlants:Traes_2BS_C18C252CF.1} OS=Triticum aestivum (Wheat) PE=4 SV=1	PREDICTED: ATP-dependent DNA helicase pfh1-like [Nicotiana sylvestris]
EVM0018049.2	Biological Process: suberin biosynthetic process (GO:0010345);; Molecular Function: anthranilate N-benzoyltransferase activity (GO:0047672);; Molecular Function: tyramine N-feruloyltransferase activity (GO:0050366);; Molecular Function: hydroxycinnamoyltransferase activity (GO:0050734);; Biological Process: cell wall pectin biosynthetic process (GO:0052325);;	K15400|0|vvi:100854389|K15400 omega-hydroxypalmitate O-feruloyl transferase [EC:2.3.1.188] | (RefSeq) omega-hydroxypalmitate O-feruloyl transferase	--	--	Transferase family	Omega-hydroxypalmitate O-feruloyl transferase GN=MEE6.11 OS=Arabidopsis thaliana (Mouse-ear cress) PE=1 SV=1	Putative uncharacterized protein {ECO:0000313|EMBL:CCB43342.1} OS=Vitis vinifera (Grape) PE=4 SV=1	PREDICTED: omega-hydroxypalmitate O-feruloyl transferase-like [Nelumbo nucifera]
EVM0023040.1	Cellular Component: nucleus (GO:0005634);; Biological Process: intracellular protein transport (GO:0006886);; Molecular Function: Ran GTPase binding (GO:0008536);;	K20222|8.01806e-24|pxb:103964628|K20222 importin-5 | (RefSeq) importin-5-like	[YU]	--	--	--	Uncharacterized protein {ECO:0000313|EMBL:ESW33951.1} OS=Phaseolus vulgaris (Kidney bean) PE=4 SV=1	PREDICTED: importin-5-like [Pyrus x bretschneideri]
EVM0006678.1	Cellular Component: Golgi apparatus (GO:0005794);; Cellular Component: membrane (GO:0016020);;	--	--	--	TspO/MBR family	Translocator protein homolog GN=TSPO OS=Arabidopsis thaliana (Mouse-ear cress) PE=1 SV=1	TSPO(Outer membrane tryptophan-rich sensory protein)-related {ECO:0000313|EMBL:EOX95029.1} OS=Theobroma cacao (Cacao) PE=4 SV=1	TSPO(outer membrane tryptophan-rich sensory protein)-related [Theobroma cacao]
EVM0010582.1	Cellular Component: 1,3-beta-D-glucan synthase complex (GO:0000148);; Molecular Function: 1,3-beta-D-glucan synthase activity (GO:0003843);; Biological Process: (1->3)-beta-D-glucan biosynthetic process (GO:0006075);; Biological Process: microsporogenesis (GO:0009556);; Biological Process: plant-type cell wall modification (GO:0009827);; Biological Process: pollen germination (GO:0009846);; Biolo…	--	[M]	Cell wall/membrane/envelope biogenesis	1,3-beta-glucan synthase component	Callose synthase 5 OS=Arabidopsis thaliana (Mouse-ear cress) PE=1 SV=1	Putative uncharacterized protein {ECO:0000313|EMBL:CCB60413.1} OS=Vitis vinifera (Grape) PE=4 SV=1	PREDICTED: LOW QUALITY PROTEIN: callose synthase 5 [Nelumbo nucifera]
EVM0002132.1	Molecular Function: protein serine/threonine phosphatase activity (GO:0004722);; Biological Process: protein dephosphorylation (GO:0006470);; Cellular Component: protein serine/threonine phosphatase complex (GO:0008287);; Molecular Function: metal ion binding (GO:0046872);;	K06269|0|pxb:103935911|K06269 serine/threonine-protein phosphatase PP1 catalytic subunit [EC:3.1.3.16] | (RefSeq) serine/threonine-protein phosphatase PP1 isozyme 4-like	[TR]	--	Calcineurin-like phosphoesterase	Serine/threonine-protein phosphatase PP1 OS=Oryza sativa subsp. japonica (Rice) PE=2 SV=2	Serine/threonine-protein phosphatase {ECO:0000256|RuleBase:RU004273} OS=Malus domestica (Apple) PE=2 SV=1	PREDICTED: serine/threonine-protein phosphatase PP1 isozyme 4 [Nelumbo nucifera]
EVM0004962.1	--	--	--	--	--	Protein CHUP1, chloroplastic GN=CHUP1 OS=Arabidopsis thaliana (Mouse-ear cress) PE=1 SV=1	F10K1.18 protein, putative isoform 1 {ECO:0000313|EMBL:EOY34531.1} OS=Theobroma cacao (Cacao) PE=4 SV=1	PREDICTED: protein CHUP1, chloroplastic [Vitis vinifera]
EVM0013596.1	--	--	[O]	Posttranslational modification, protein turnover, chaperones	Ring finger domain	E3 ubiquitin-protein ligase RING1-like GN=At3g19950 OS=Arabidopsis thaliana (Mouse-ear cress) PE=1 SV=1	Zinc finger protein, putative {ECO:0000313|EMBL:EEF48368.1} OS=Ricinus communis (Castor bean) PE=4 SV=1	PREDICTED: E3 ubiquitin-protein ligase RING1-like [Nelumbo nucifera]
EVM0003559.1	Molecular Function: ATP binding (GO:0005524);; Biological Process: signal transduction (GO:0007165);; Molecular Function: nucleoside-triphosphatase activity (GO:0017111);; Molecular Function: ADP binding (GO:0043531);;	--	--	--	NB-ARC domain	--	Putative uncharacterized protein {ECO:0000313|EMBL:CCB62065.1} OS=Vitis vinifera (Grape) PE=4 SV=1	PREDICTED: uncharacterized protein LOC104594337 [Nelumbo nucifera]
EVM0004105.1	Molecular Function: aldose 1-epimerase activity (GO:0004034);; Biological Process: galactose metabolic process (GO:0006012);; Molecular Function: carbohydrate binding (GO:0030246);;	--	[G]	Carbohydrate transport and metabolism	Aldose 1-epimerase	Putative glucose-6-phosphate 1-epimerase OS=Cenchrus ciliaris (Buffelgrass) PE=2 SV=1	Aldose 1-epimerase, putative {ECO:0000313|EMBL:EEF50625.1} OS=Ricinus communis (Castor bean) PE=4 SV=1	PREDICTED: putative glucose-6-phosphate 1-epimerase [Nelumbo nucifera]
EVM0020232.1	Molecular Function: GTPase activity (GO:0003924);; Molecular Function: GTP binding (GO:0005525);; Cellular Component: nucleolus (GO:0005730);; Biological Process: obsolete GTP catabolic process (GO:0006184);; Biological Process: ribosome biogenesis (GO:0042254);;	K14537|0|vvi:100246891|K14537 nuclear GTP-binding protein | (RefSeq) nuclear/nucleolar GTPase 2	[R]	General function prediction only	NGP1NT (NUC091) domain	Guanine nucleotide-binding protein-like NSN1 {ECO:0000305} OS=Arabidopsis thaliana (Mouse-ear cress) PE=2 SV=1	Putative uncharacterized protein {ECO:0000313|EMBL:CCB46358.1} OS=Vitis vinifera (Grape) PE=4 SV=1	PREDICTED: nucleolar GTP-binding protein 2 [Vitis vinifera]
EVM0005255.2	Cellular Component: plasma membrane (GO:0005886);; Molecular Function: potassium ion transmembrane transporter activity (GO:0015079);; Biological Process: potassium ion transmembrane transport (GO:0071805);;	K03549|0|pop:POPTR_0010s10440g|K03549 KUP system potassium uptake protein | (RefSeq) POPTRDRAFT_833544; Potassium transporter 6 family protein	--	--	K+ potassium transporter	Potassium transporter 6 GN=F17O7.17 OS=Arabidopsis thaliana (Mouse-ear cress) PE=2 SV=1	Potassium transporter {ECO:0000256|RuleBase:RU321113} OS=Jatropha curcas (Barbados nut) PE=3 SV=1	PREDICTED: potassium transporter 6-like [Nelumbo nucifera]
EVM0014953.1	Molecular Function: double-stranded RNA binding (GO:0003725);; Molecular Function: fructose-bisphosphate aldolase activity (GO:0004332);; Molecular Function: ATP binding (GO:0005524);; Cellular Component: intracellular (GO:0005622);; Biological Process: glycolytic process (GO:0006096);; Molecular Function: ATP-dependent helicase activity (GO:0008026);;	K14442|0|mus:103979246|K14442 ATP-dependent RNA helicase DHX36 [EC:3.6.4.13] | (RefSeq) DExH-box ATP-dependent RNA helicase DExH3	[A]	RNA processing and modification	Helicase associated domain (HA2)	Probable pre-mRNA-splicing factor ATP-dependent RNA helicase GN=At2g47250 OS=Arabidopsis thaliana (Mouse-ear cress) PE=2 SV=1	Putative uncharacterized protein {ECO:0000313|EMBL:CBI26949.3} OS=Vitis vinifera (Grape) PE=4 SV=1	PREDICTED: ATP-dependent RNA helicase DHX36-like [Nelumbo nucifera]
EVM0015456.1	--	--	--	--	--	--	Uncharacterized protein {ECO:0000313|EMBL:ERP60069.1} OS=Populus trichocarpa (Western balsam poplar) PE=4 SV=1	DNA-directed RNA polymerase subunit beta&apos; [Gossypium arboreum]
EVM0008174.1	--	--	--	--	--	--	Uncharacterized protein {ECO:0000313|EnsemblPlants:GSMUA_Achr8P29370_001} OS=Musa acuminata subsp. malaccensis (Wild banana) PE=4 SV=1	PREDICTED: uncharacterized protein LOC103995951 isoform X1 [Musa acuminata subsp. malaccensis]
EVM0020116.1	--	--	[L]	Replication, recombination and repair	Protein of unknown function (DUF2439)	--	Uncharacterized protein {ECO:0000313|EnsemblPlants:Solyc08g082720.2.1} OS=Solanum lycopersicum (Tomato) PE=4 SV=1	PREDICTED: uncharacterized protein LOC104604753 isoform X2 [Nelumbo nucifera]
EVM0006303.1	--	--	--	--	--	--	Uncharacterized protein {ECO:0000313|EMBL:ERN01133.1} OS=Amborella trichopoda PE=4 SV=1	PREDICTED: bcl-2-associated transcription factor 1-like [Nelumbo nucifera]
EVM0011064.1	Cellular Component: mitochondrion (GO:0005739);; Biological Process: iron ion transport (GO:0006826);; Cellular Component: chloroplast envelope (GO:0009941);; Biological Process: response to iron ion (GO:0010039);; Cellular Component: integral component of membrane (GO:0016021);;	K15111|0|cit:102626285|K15111 solute carrier family 25 (mitochondrial S-adenosylmethionine transporter), member 26 | (RefSeq) protein MITOFERRINLIKE 1, chloroplastic	[C]	Energy production and conversion	Mitochondrial carrier protein	Protein MITOFERRINLIKE 1, chloroplastic (Precursor) GN=MFL1 OS=Arabidopsis thaliana (Mouse-ear cress) PE=2 SV=1	Uncharacterized protein {ECO:0000313|EMBL:KDP43023.1} OS=Jatropha curcas (Barbados nut) PE=3 SV=1	PREDICTED: protein MITOFERRINLIKE 1, chloroplastic [Nelumbo nucifera]
EVM0020487.1	--	--	[R]	General function prediction only	PPR repeat family	Pentatricopeptide repeat-containing protein At1g11290 GN=T28P6.20 OS=Arabidopsis thaliana (Mouse-ear cress) PE=2 SV=1	Uncharacterized protein {ECO:0000313|EMBL:EMJ21454.1} OS=Prunus persica (Peach) PE=4 SV=1	PREDICTED: pentatricopeptide repeat-containing protein At1g11290 [Nelumbo nucifera]
EVM0009488.1	Molecular Function: GTPase activity (GO:0003924);; Molecular Function: GTP binding (GO:0005525);; Cellular Component: intracellular (GO:0005622);; Biological Process: obsolete GTP catabolic process (GO:0006184);; Biological Process: tRNA modification (GO:0006400);; Biological Process: endocytosis (GO:0006897);; Biological Process: small GTPase mediated signal transduction (GO:0007264);;	K03650|0|vvi:100242149|K03650 tRNA modification GTPase [EC:3.6.-.-] | (RefSeq) tRNA modification GTPase MnmE	[J]	Translation, ribosomal structure and biogenesis	GTP-binding protein TrmE N-terminus	Probable tRNA modification GTPase MnmE {ECO:0000255|HAMAP-Rule:MF_00379} OS=Cyanidioschyzon merolae (Red alga) PE=3 SV=1	Putative uncharacterized protein {ECO:0000313|EMBL:CBI19127.3} OS=Vitis vinifera (Grape) PE=3 SV=1	PREDICTED: probable tRNA modification GTPase MnmE isoform X1 [Nelumbo nucifera]
EVM0005949.1	Biological Process: metabolic process (GO:0008152);; Molecular Function: transferase activity, transferring acyl groups (GO:0016746);;	K13513|0|vvi:100248731|K13513 lysocardiolipin and lysophospholipid acyltransferase [EC:2.3.1.- 2.3.1.51] | (RefSeq) probable 1-acyl-sn-glycerol-3-phosphate acyltransferase 5	[I]	Lipid transport and metabolism	Acyltransferase	Probable 1-acyl-sn-glycerol-3-phosphate acyltransferase 5 GN=MCB22.2 OS=Arabidopsis thaliana (Mouse-ear cress) PE=2 SV=1	Putative uncharacterized protein {ECO:0000313|EMBL:CCB56955.1} OS=Vitis vinifera (Grape) PE=4 SV=1	PREDICTED: probable 1-acyl-sn-glycerol-3-phosphate acyltransferase 5 [Nelumbo nucifera]
EVM0011504.1	--	--	--	--	Protein of unknown function, DUF538	--	Uncharacterized protein {ECO:0000313|EMBL:KDP39005.1} OS=Jatropha curcas (Barbados nut) PE=4 SV=1	PREDICTED: uncharacterized protein LOC104585732 [Nelumbo nucifera]
EVM0022453.1	--	K14488|2.68781e-59|vvi:100253355|K14488 SAUR family protein | (RefSeq) indole-3-acetic acid-induced protein ARG7-like	--	--	Auxin responsive protein	Indole-3-acetic acid-induced protein ARG7 GN=ARG7 OS=Vigna radiata var. radiata (Mung bean) PE=2 SV=1	Putative uncharacterized protein {ECO:0000313|EMBL:CBI32752.3} OS=Vitis vinifera (Grape) PE=4 SV=1	PREDICTED: indole-3-acetic acid-induced protein ARG7 [Vitis vinifera]
EVM0019003.1	Biological Process: anthocyanin-containing compound biosynthetic process (GO:0009718);; Biological Process: quercetin O-glucoside biosynthetic process (GO:0033303);; Biological Process: kaempferol O-glucoside biosynthetic process (GO:0033330);; Biological Process: cyanidin 3-O-glucoside biosynthetic process (GO:0033485);; Molecular Function: anthocyanidin 3-O-glucosyltransferase activity (GO:0047…	K12930|3.14688e-170|pop:POPTR_0013s12310g|K12930 anthocyanidin 3-O-glucosyltransferase [EC:2.4.1.115] | (RefSeq) UDP-glucoronosyl/UDP-glucosyl transferase family protein	[GC]	--	UDP-glucoronosyl and UDP-glucosyl transferase	Anthocyanidin 3-O-glucosyltransferase 2 OS=Vitis vinifera (Grape) PE=1 SV=2	UDP-glucose: flavonoid 3-O-glucosyltransferase {ECO:0000313|EMBL:ABR24135.1} OS=Vitis labrusca (Concord grape) PE=2 SV=1	UDP-glucose: flavonoid 3-O-glucosyltransferase [Vitis labrusca]
EVM0001616.1	Molecular Function: ferroxidase activity (GO:0004322);; Cellular Component: mitochondrion (GO:0005739);; Molecular Function: ferric iron binding (GO:0008199);; Biological Process: aerobic respiration (GO:0009060);; Biological Process: iron-sulfur cluster assembly (GO:0016226);; Biological Process: response to hydrogen peroxide (GO:0042542);; Biological Process: cotyledon development (GO:0048825);…	--	[P]	Inorganic ion transport and metabolism	Frataxin-like domain	Frataxin, mitochondrial (Precursor) GN=FH OS=Arabidopsis thaliana (Mouse-ear cress) PE=2 SV=2	Frataxin, mitochondrial, putative {ECO:0000313|EMBL:EEF31047.1} OS=Ricinus communis (Castor bean) PE=4 SV=1	PREDICTED: frataxin, mitochondrial [Nelumbo nucifera]
EVM0014161.1	--	K03671|2.16956e-75|vvi:100245250|K03671 thioredoxin 1 | (RefSeq) thioredoxin-1	[O]	Posttranslational modification, protein turnover, chaperones	Thioredoxin	Thioredoxin M4, chloroplastic (Precursor) GN=At3g15360 OS=Arabidopsis thaliana (Mouse-ear cress) PE=2 SV=2	Putative uncharacterized protein {ECO:0000313|EMBL:CBI20319.3} OS=Vitis vinifera (Grape) PE=4 SV=1	PREDICTED: thioredoxin-like [Nelumbo nucifera]
EVM0013443.5	Molecular Function: carboxypeptidase activity (GO:0004180);;	K16296|2.82663e-16|pper:PRUPE_ppa024053mg|K16296 serine carboxypeptidase-like clade I [EC:3.4.16.-] | (RefSeq) hypothetical protein	[OE]	--	--	Serine carboxypeptidase-like 19 chain B (Precursor) GN=F17I14.170 OS=Arabidopsis thaliana (Mouse-ear cress) PE=1 SV=1	Uncharacterized protein {ECO:0000313|EMBL:EMJ01983.1} OS=Prunus persica (Peach) PE=4 SV=1	hypothetical protein PRUPE_ppa024053mg [Prunus persica]
EVM0002687.1	Biological Process: response to chemical (GO:0042221);;	--	--	--	--	--	Putative uncharacterized protein {ECO:0000313|EMBL:CBI21057.3} OS=Vitis vinifera (Grape) PE=4 SV=1	PREDICTED: myosin-10 [Nelumbo nucifera]
EVM0017357.1	Cellular Component: Golgi apparatus (GO:0005794);;	--	--	--	--	--	Putative uncharacterized protein {ECO:0000313|EMBL:CBI19538.3} OS=Vitis vinifera (Grape) PE=4 SV=1	PREDICTED: uncharacterized protein LOC104605907 [Nelumbo nucifera]
EVM0015414.1	Molecular Function: nucleotide binding (GO:0000166);; Molecular Function: nucleic acid binding (GO:0003676);;	--	[D]	Cell cycle control, cell division, chromosome partitioning	RNA recognition motif 2	Protein MEI2-like 2 GN=OJ1008_D06.12-1 OS=Oryza sativa subsp. japonica (Rice) PE=2 SV=1	Putative uncharacterized protein {ECO:0000313|EMBL:CCB55755.1} OS=Vitis vinifera (Grape) PE=4 SV=1	PREDICTED: protein MEI2-like 2 [Nelumbo nucifera]
EVM0014724.1	--	K12180|7.39825e-84|pop:POPTR_0002s13830g|K12180 COP9 signalosome complex subunit 7 | (RefSeq) POPTRDRAFT_798935; hypothetical protein	[OT]	--	--	COP9 signalosome complex subunit 7 OS=Arabidopsis thaliana (Mouse-ear cress) PE=1 SV=1	Uncharacterized protein {ECO:0000313|EMBL:EEE81766.2} OS=Populus trichocarpa (Western balsam poplar) PE=4 SV=2	PREDICTED: COP9 signalosome complex subunit 7 isoform X3 [Nelumbo nucifera]
EVM0001382.1	Biological Process: tRNA modification (GO:0006400);; Molecular Function: methyltransferase activity (GO:0008168);; Biological Process: methylation (GO:0032259);;	K10770|0|pmum:103332964|K10770 alkylated DNA repair protein alkB homolog 8 [EC:1.14.11.- 2.1.1.229] | (RefSeq) alkylated DNA repair protein alkB homolog 8	[R]	General function prediction only	Methyltransferase domain	--	S-adenosylmethionine-dependent methyltransferase, putative {ECO:0000313|EMBL:EEF48441.1} OS=Ricinus communis (Castor bean) PE=4 SV=1	PREDICTED: alkylated DNA repair protein alkB homolog 8 isoform X1 [Nelumbo nucifera]
EVM0020405.1	Biological Process: formation of translation preinitiation complex (GO:0001731);; Molecular Function: translation initiation factor activity (GO:0003743);; Cellular Component: cytosol (GO:0005829);; Cellular Component: eukaryotic translation initiation factor 3 complex (GO:0005852);; Cellular Component: plasma membrane (GO:0005886);; Biological Process: regulation of translational initiation (GO:…	K03254|0|vvi:100244162|K03254 translation initiation factor 3 subunit A | (RefSeq) eukaryotic translation initiation factor 3 subunit A	[J]	Translation, ribosomal structure and biogenesis	PCI domain	Eukaryotic translation initiation factor 3 subunit A {ECO:0000255|HAMAP-Rule:MF_03000} GN=TIF3A1 OS=Nicotiana tabacum (Common tobacco) PE=2 SV=1	Eukaryotic translation initiation factor 3 subunit A {ECO:0000256|HAMAP-Rule:MF_03000, ECO:0000256|SAAS:SAAS00003684} OS=Vitis vinifera (Grape) PE=3 SV=1	PREDICTED: eukaryotic translation initiation factor 3 subunit A [Nelumbo nucifera]
EVM0010118.1	--	--	[R]	General function prediction only	PPR repeat family	Pentatricopeptide repeat-containing protein At1g06710, mitochondrial (Precursor) GN=At1g06710 OS=Arabidopsis thaliana (Mouse-ear cress) PE=3 SV=1	Putative uncharacterized protein {ECO:0000313|EMBL:CCB61597.1} OS=Vitis vinifera (Grape) PE=4 SV=1	PREDICTED: pentatricopeptide repeat-containing protein At1g06710, mitochondrial [Nelumbo nucifera]
EVM0009187.1	Molecular Function: metal ion binding (GO:0046872);;	K00083|1.78427e-162|pxb:103928508|K00083 cinnamyl-alcohol dehydrogenase [EC:1.1.1.195] | (RefSeq) CAD2; probable cinnamyl alcohol dehydrogenase 1	[Q]	Secondary metabolites biosynthesis, transport and catabolism	Alcohol dehydrogenase GroES-like domain	Probable cinnamyl alcohol dehydrogenase 1 GN=CAD1 OS=Aralia cordata (Udo) PE=2 SV=1	Putative cinnamyl alcohol dehydrogenase {ECO:0000313|EMBL:ABF48495.1} OS=Linum usitatissimum (Flax) PE=2 SV=1	PREDICTED: probable cinnamyl alcohol dehydrogenase 1 [Nelumbo nucifera]
EVM0023960.1	Molecular Function: GTP binding (GO:0005525);; Cellular Component: vacuole (GO:0005773);; Cellular Component: plasma membrane (GO:0005886);; Biological Process: small GTPase mediated signal transduction (GO:0007264);; Biological Process: protein transport (GO:0015031);; Molecular Function: hydrolase activity (GO:0016787);;	K07874|3.23064e-148|pop:POPTR_0003s07970g|K07874 Ras-related protein Rab-1A | (RefSeq) POPTRDRAFT_830731; GTP-binding family protein	[TU]	--	Ras family	GTP-binding protein YPTM2 GN=YPTM2 OS=Zea mays (Maize) PE=2 SV=1	GTP-binding family protein {ECO:0000313|EMBL:EEE79284.1} OS=Populus trichocarpa (Western balsam poplar) PE=2 SV=1	GTP-binding family protein [Populus trichocarpa]
EVM0016348.1	Molecular Function: DNA binding (GO:0003677);;	K09419|3.62003e-163|pxb:103941889|K09419 heat shock transcription factor, other eukaryote | (RefSeq) heat stress transcription factor A-6b-like	[K]	Transcription	HSF-type DNA-binding	Heat stress transcription factor A-6b GN=MWI23.20 OS=Arabidopsis thaliana (Mouse-ear cress) PE=2 SV=1	Coffea canephora DH200=94 genomic scaffold, scaffold_11 {ECO:0000313|EMBL:CDP03674.1} OS=Coffea canephora (Robusta coffee) PE=3 SV=1	PREDICTED: heat stress transcription factor A-2c-like isoform X1 [Pyrus x bretschneideri]
EVM0020351.1	Molecular Function: peroxidase activity (GO:0004601);; Biological Process: response to oxidative stress (GO:0006979);; Molecular Function: heme binding (GO:0020037);; Molecular Function: metal ion binding (GO:0046872);; Biological Process: oxidation-reduction process (GO:0055114);;	K00430|3.05732e-172|vvi:100261249|K00430 peroxidase [EC:1.11.1.7] | (RefSeq) POD1; peroxidase 31	--	--	Peroxidase	Peroxidase 63 (Precursor) OS=Arabidopsis thaliana (Mouse-ear cress) PE=2 SV=1	Putative uncharacterized protein {ECO:0000313|EMBL:CCB58546.1} OS=Vitis vinifera (Grape) PE=3 SV=1	PREDICTED: peroxidase 31-like [Vitis vinifera]
EVM0019274.1	Molecular Function: lyase activity (GO:0016829);;	K06966|3.29514e-150|fve:101304949|K06966 uncharacterized protein | (RefSeq) probable cytokinin riboside 5'-monophosphate phosphoribohydrolase LOGL10	--	--	Possible lysine decarboxylase	Cytokinin riboside 5&apos;-monophosphate phosphoribohydrolase LOG7 GN=LOG7 OS=Arabidopsis thaliana (Mouse-ear cress) PE=1 SV=2	Lysine decarboxylase family protein isoform 1 {ECO:0000313|EMBL:EOY12163.1} OS=Theobroma cacao (Cacao) PE=4 SV=1	PREDICTED: probable cytokinin riboside 5&apos;-monophosphate phosphoribohydrolase LOGL10-like [Fragaria vesca subsp. vesca]
EVM0009762.1	Molecular Function: citrate (Si)-synthase activity (GO:0004108);; Biological Process: tricarboxylic acid cycle (GO:0006099);; Biological Process: cellular carbohydrate metabolic process (GO:0044262);;	K01647|1.26707e-15|pop:POPTR_0014s13850g|K01647 citrate synthase [EC:2.3.3.1] | (RefSeq) POPTRDRAFT_732045; Citrate synthase family protein	[C]	Energy production and conversion	Citrate synthase	Citrate synthase 3, peroxisomal (Precursor) GN=CSY3 OS=Arabidopsis thaliana (Mouse-ear cress) PE=2 SV=1	Citrate synthase {ECO:0000256|RuleBase:RU000441} OS=Vitis vinifera (Grape) PE=3 SV=1	PREDICTED: LOW QUALITY PROTEIN: citrate synthase, glyoxysomal [Populus euphratica]
EVM0017597.1	Molecular Function: nucleotide binding (GO:0000166);; Molecular Function: nucleic acid binding (GO:0003676);;	--	[O]	Posttranslational modification, protein turnover, chaperones	RNA recognition motif. (a.k.a. RRM, RBD, or RNP domain)	Glycine-rich RNA-binding protein 3, mitochondrial (Precursor) GN=MAF19_30 OS=Arabidopsis thaliana (Mouse-ear cress) PE=2 SV=1	Glycine-rich RNA-binding protein, putative {ECO:0000313|EMBL:EEF50729.1} OS=Ricinus communis (Castor bean) PE=4 SV=1	glycine-rich RNA-binding protein, putative [Ricinus communis]
EVM0007423.1	Biological Process: metabolic process (GO:0008152);; Cellular Component: membrane (GO:0016020);; Molecular Function: transferase activity, transferring phosphorus-containing groups (GO:0016772);;	--	--	--	Leucine rich repeat	Leucine-rich repeat receptor-like tyrosine-protein kinase At2g41820 (Precursor) GN=At2g41820 OS=Arabidopsis thaliana (Mouse-ear cress) PE=2 SV=1	Leucine-rich repeat receptor-like tyrosine-protein kinase {ECO:0000313|EMBL:EXB57397.1} OS=Morus notabilis PE=4 SV=1	PREDICTED: leucine-rich repeat receptor protein kinase EXS [Nelumbo nucifera]
EVM0006931.1	Molecular Function: nucleic acid binding (GO:0003676);; Molecular Function: ATP binding (GO:0005524);; Molecular Function: ATP-dependent helicase activity (GO:0008026);; Biological Process: modulation by virus of host morphology or physiology (GO:0019048);;	K12614|0|vvi:100241111|K12614 ATP-dependent RNA helicase DDX6/DHH1 [EC:3.6.4.13] | (RefSeq) DEAD-box ATP-dependent RNA helicase 8	[A]	RNA processing and modification	DEAD/DEAH box helicase	DEAD-box ATP-dependent RNA helicase 8 GN=RH8 OS=Arabidopsis thaliana (Mouse-ear cress) PE=2 SV=1	Putative uncharacterized protein {ECO:0000313|EMBL:CCB58365.1} OS=Vitis vinifera (Grape) PE=3 SV=1	PREDICTED: DEAD-box ATP-dependent RNA helicase 8-like [Nelumbo nucifera]
EVM0009002.1	--	--	--	--	SBP domain	Squamosa promoter-binding-like protein 5 GN=SPL5 OS=Arabidopsis thaliana (Mouse-ear cress) PE=2 SV=1	Uncharacterized protein {ECO:0000313|EMBL:ERP66802.1} OS=Populus trichocarpa (Western balsam poplar) PE=4 SV=1	PREDICTED: squamosa promoter-binding protein 1-like [Nelumbo nucifera]
EVM0015829.1	Biological Process: cell proliferation (GO:0008283);; Biological Process: leaf development (GO:0048366);;	--	[K]	Transcription	SSXT protein (N-terminal region)	GRF1-interacting factor 1 GN=F4I4.20 OS=Arabidopsis thaliana (Mouse-ear cress) PE=1 SV=1	Putative uncharacterized protein {ECO:0000313|EMBL:CCB58722.1} OS=Vitis vinifera (Grape) PE=4 SV=1	PREDICTED: GRF1-interacting factor 1-like isoform X1 [Nelumbo nucifera]
EVM0013533.1	Molecular Function: tropine dehydrogenase activity (GO:0050356);; Biological Process: oxidation-reduction process (GO:0055114);;	K08081|7.08556e-129|vvi:100262098|K08081 tropinone reductase I [EC:1.1.1.206] | (RefSeq) tropinone reductase homolog At5g06060	[R]	General function prediction only	Enoyl-(Acyl carrier protein) reductase	Tropinone reductase homolog At1g07440 GN=At1g07440 OS=Arabidopsis thaliana (Mouse-ear cress) PE=1 SV=1	Uncharacterized protein {ECO:0000313|EMBL:KCW52638.1} OS=Eucalyptus grandis (Flooded gum) PE=3 SV=1	PREDICTED: tropinone reductase homolog At1g07440-like [Eucalyptus grandis]
EVM0001786.1	--	--	--	--	Plant protein of unknown function	UPF0481 protein At3g47200 GN=At3g47200 OS=Arabidopsis thaliana (Mouse-ear cress) PE=2 SV=1	Uncharacterized protein {ECO:0000313|EMBL:EMJ04143.1} OS=Prunus persica (Peach) PE=4 SV=1	PREDICTED: UPF0481 protein At3g47200-like [Nelumbo nucifera]
EVM0000611.1	--	K14486|0|pda:103713207|K14486 auxin response factor | (RefSeq) auxin response factor 15-like	--	--	Auxin response factor	Auxin response factor 4 GN=ARF4 OS=Arabidopsis thaliana (Mouse-ear cress) PE=1 SV=1	Auxin response factor {ECO:0000256|RuleBase:RU004561} OS=Illicium parviflorum (Yellow anise tree) PE=2 SV=1	PREDICTED: auxin response factor 15-like isoform X2 [Elaeis guineensis]
EVM0014961.1	--	--	--	--	B3 DNA binding domain	Putative B3 domain-containing protein At5g58280 GN=At5g58280 OS=Arabidopsis thaliana (Mouse-ear cress) PE=3 SV=1	Putative uncharacterized protein {ECO:0000313|EMBL:CCB43387.1} OS=Vitis vinifera (Grape) PE=4 SV=1	PREDICTED: putative B3 domain-containing protein At5g58280 [Vitis vinifera]
EVM0024191.1	Molecular Function: calcium-dependent cysteine-type endopeptidase activity (GO:0004198);; Cellular Component: intracellular (GO:0005622);; Biological Process: proteolysis (GO:0006508);;	--	[OT]	--	Calpain family cysteine protease	Calpain-type cysteine protease DEK1 (Precursor) GN=F7A10.23 OS=Arabidopsis thaliana (Mouse-ear cress) PE=1 SV=1	Uncharacterized protein {ECO:0000313|EMBL:EMJ09612.1} OS=Prunus persica (Peach) PE=4 SV=1	PREDICTED: calpain-type cysteine protease DEK1 [Nelumbo nucifera]
EVM0007118.1	--	--	--	--	Aluminium induced protein	Stem-specific protein TSJT1 GN=TSJT1 OS=Nicotiana tabacum (Common tobacco) PE=2 SV=1	Uncharacterized protein {ECO:0000313|EMBL:EMJ27224.1} OS=Prunus persica (Peach) PE=4 SV=1	PREDICTED: stem-specific protein TSJT1 [Nelumbo nucifera]
EVM0003805.1	Molecular Function: structural constituent of ribosome (GO:0003735);; Cellular Component: ribosome (GO:0005840);; Biological Process: translation (GO:0006412);; Cellular Component: chloroplast stroma (GO:0009570);; Cellular Component: chloroplast envelope (GO:0009941);; Cellular Component: membrane (GO:0016020);; Biological Process: methylglyoxal catabolic process to D-lactate via S-lactoyl-gluta…	K02902|2.64214e-63|cic:CICLE_v10006136mg|K02902 large subunit ribosomal protein L28 | (RefSeq) hypothetical protein	--	--	Ribosomal L28 family	50S ribosomal protein L28, chloroplastic (Precursor) GN=RPL28 OS=Nicotiana tabacum (Common tobacco) PE=1 SV=1	Uncharacterized protein {ECO:0000313|EMBL:KDO54080.1} OS=Citrus sinensis (Sweet orange) PE=3 SV=1	hypothetical protein CICLE_v10006136mg [Citrus clementina]
EVM0022009.1	--	--	[G]	Carbohydrate transport and metabolism	--	Probable sphingolipid transporter spinster homolog 2 GN=At5g64500 OS=Arabidopsis thaliana (Mouse-ear cress) PE=2 SV=1	Putative uncharacterized protein {ECO:0000313|EMBL:ABR17506.1} OS=Picea sitchensis (Sitka spruce) PE=2 SV=1	PREDICTED: probable sphingolipid transporter spinster homolog 2 [Nelumbo nucifera]
EVM0024713.4	Molecular Function: GTPase activator activity (GO:0005097);; Biological Process: positive regulation of GTPase activity (GO:0032851);;	K19944|0|cit:102607554|K19944 TBC1 domain family member 10 | (RefSeq) EVI5-like protein	[R]	General function prediction only	Rab-GTPase-TBC domain	--	Putative uncharacterized protein {ECO:0000313|EMBL:CBI16889.3} OS=Vitis vinifera (Grape) PE=4 SV=1	PREDICTED: EVI5-like protein isoform X1 [Vitis vinifera]
EVM0006546.1	Molecular Function: 3-oxoacyl-[acyl-carrier-protein] reductase (NADPH) activity (GO:0004316);; Cellular Component: peroxisome (GO:0005777);; Cellular Component: membrane (GO:0016020);; Biological Process: response to cadmium ion (GO:0046686);; Biological Process: oxidation-reduction process (GO:0055114);;	--	[R]	General function prediction only	short chain dehydrogenase	3-oxoacyl-[acyl-carrier-protein] reductase, chloroplastic (Precursor) GN=CLKR27 OS=Cuphea lanceolata (Cigar flower) PE=2 SV=1	2,4-dienoyl-CoA reductase isoform 2 {ECO:0000313|EMBL:EOY08789.1} OS=Theobroma cacao (Cacao) PE=3 SV=1	PREDICTED: carbonyl reductase [NADPH] 2-like [Nicotiana tomentosiformis]
EVM0024280.1	Molecular Function: protein binding (GO:0005515);;	--	--	--	--	--	Uncharacterized protein {ECO:0000313|EnsemblPlants:Bra009606.1-P} OS=Brassica rapa subsp. pekinensis (Chinese cabbage) PE=4 SV=1	PREDICTED: cyclin-dependent protein kinase inhibitor SMR2 [Nelumbo nucifera]
EVM0002284.1	Molecular Function: acetylglucosaminyltransferase activity (GO:0008375);; Cellular Component: membrane (GO:0016020);;	--	[G]	Carbohydrate transport and metabolism	Core-2/I-Branching enzyme	--	Secondary cell wall-related glycosyltransferase family 14 {ECO:0000313|EMBL:AAX33323.1} OS=Populus tremula x Populus tremuloides PE=2 SV=1	PREDICTED: xylosyltransferase 2 [Nelumbo nucifera]
EVM0020357.2	--	--	[T]	Signal transduction mechanisms	BolA-like protein	SufE-like protein, chloroplastic (Precursor) GN=M3E9.70 OS=Arabidopsis thaliana (Mouse-ear cress) PE=1 SV=2	Uncharacterized protein {ECO:0000313|EMBL:ERN09393.1} OS=Amborella trichopoda PE=3 SV=1	hypothetical protein AMTR_s00029p00039100 [Amborella trichopoda]
EVM0008218.1	Cellular Component: endosome (GO:0005768);; Cellular Component: Golgi apparatus (GO:0005794);; Cellular Component: trans-Golgi network (GO:0005802);; Biological Process: acetyl-CoA metabolic process (GO:0006084);; Biological Process: sterol biosynthetic process (GO:0016126);; Biological Process: brassinosteroid biosynthetic process (GO:0016132);;	--	--	--	GDP-fucose protein O-fucosyltransferase	Uncharacterized protein At1g04910 GN=At1g04910 OS=Arabidopsis thaliana (Mouse-ear cress) PE=2 SV=1	Putative uncharacterized protein {ECO:0000313|EMBL:CBI16804.3} OS=Vitis vinifera (Grape) PE=4 SV=1	PREDICTED: uncharacterized protein At1g04910 [Nelumbo nucifera]
EVM0019549.1	Molecular Function: single-stranded RNA binding (GO:0003727);; Biological Process: RNA splicing (GO:0008380);; Biological Process: regulation by virus of viral protein levels in host cell (GO:0046719);;	K14944|6.85399e-177|pmum:103331214|K14944 RNA-binding protein Nova | (RefSeq) protein BTR1	[AR]	--	KH domain	KH domain-containing protein At4g18375 GN=At4g18375 OS=Arabidopsis thaliana (Mouse-ear cress) PE=2 SV=1	Uncharacterized protein {ECO:0000313|EMBL:KCW65275.1} OS=Eucalyptus grandis (Flooded gum) PE=4 SV=1	PREDICTED: RNA-binding protein Nova-2 isoform X1 [Nelumbo nucifera]
EVM0001656.1	--	--	--	--	GRAS domain family	Nodulation-signaling pathway 2 protein GN=NSP2 OS=Medicago truncatula (Barrel medic) PE=1 SV=1	Putative uncharacterized protein {ECO:0000313|EMBL:CAN77496.1} OS=Vitis vinifera (Grape) PE=4 SV=1	hypothetical protein VITISV_025266 [Vitis vinifera]
EVM0025513.5	--	K16572|0|vvi:100247210|K16572 gamma-tubulin complex component 5 | (RefSeq) gamma-tubulin complex component 5	[S]	Function unknown	Spc97 / Spc98 family	Gamma-tubulin complex component 3 GN=MPH15.2 OS=Arabidopsis thaliana (Mouse-ear cress) PE=1 SV=1	Putative uncharacterized protein {ECO:0000313|EMBL:CCB45880.1} OS=Vitis vinifera (Grape) PE=4 SV=1	PREDICTED: gamma-tubulin complex component 5 [Nelumbo nucifera]
EVM0016562.2	Molecular Function: protein kinase activity (GO:0004672);; Molecular Function: ATP binding (GO:0005524);; Biological Process: protein phosphorylation (GO:0006468);; Biological Process: autophagy (GO:0006914);;	--	[T]	Signal transduction mechanisms	Protein tyrosine kinase	Probable receptor-like protein kinase At3g55450 GN=At3g55450 OS=Arabidopsis thaliana (Mouse-ear cress) PE=1 SV=1	Kinase superfamily protein isoform 1 {ECO:0000313|EMBL:EOY04460.1} OS=Theobroma cacao (Cacao) PE=4 SV=1	PREDICTED: probable serine/threonine-protein kinase NAK [Nelumbo nucifera]
EVM0021501.1	Molecular Function: phospholipid binding (GO:0005543);;	K20044|7.84789e-165|vvi:100855035|K20044 phosphatidylinositol-binding clathrin assembly protein | (RefSeq) putative clathrin assembly protein At2g25430	[TU]	--	ANTH domain	Putative clathrin assembly protein At1g14910 GN=At1g14910 OS=Arabidopsis thaliana (Mouse-ear cress) PE=2 SV=2	Putative uncharacterized protein {ECO:0000313|EMBL:CAN62477.1} OS=Vitis vinifera (Grape) PE=4 SV=1	hypothetical protein VITISV_005325 [Vitis vinifera]
EVM0010420.1	--	K00850|9.74216e-55|pper:PRUPE_ppa003994mg|K00850 6-phosphofructokinase 1 [EC:2.7.1.11] | (RefSeq) hypothetical protein	[G]	Carbohydrate transport and metabolism	--	ATP-dependent 6-phosphofructokinase 3 {ECO:0000255|HAMAP-Rule:MF_03186} GN=At4g26270 OS=Arabidopsis thaliana (Mouse-ear cress) PE=1 SV=1	Uncharacterized protein {ECO:0000313|EMBL:EMJ04833.1} OS=Prunus persica (Peach) PE=4 SV=1	hypothetical protein PRUPE_ppa003994mg [Prunus persica]
EVM0022655.1	--	--	--	--	--	--	Uncharacterized protein {ECO:0000313|EMBL:KDP42029.1} OS=Jatropha curcas (Barbados nut) PE=4 SV=1	PREDICTED: uncharacterized protein LOC104603754 [Nelumbo nucifera]
EVM0003223.1	--	--	--	--	F-box-like	F-box protein At1g78100 GN=At1g78100 OS=Arabidopsis thaliana (Mouse-ear cress) PE=1 SV=1	Putative uncharacterized protein {ECO:0000313|EMBL:CCB45558.1} OS=Vitis vinifera (Grape) PE=4 SV=1	PREDICTED: F-box protein At1g22220-like [Nelumbo nucifera]
EVM0018889.1	--	K03327|2.20135e-101|vvi:100257810|K03327 multidrug resistance protein, MATE family | (RefSeq) protein DETOXIFICATION 16	[R]	General function prediction only	MatE	MATE efflux family protein 9 GN=F3L12.7 OS=Arabidopsis thaliana (Mouse-ear cress) PE=2 SV=1	MATE efflux family protein {ECO:0000256|RuleBase:RU004914} OS=Vitis vinifera (Grape) PE=3 SV=1	PREDICTED: MATE efflux family protein 6 isoform X2 [Vitis vinifera]
EVM0012100.2	Cellular Component: integral component of membrane (GO:0016021);;	K13348|0|vvi:100253839|K13348 protein Mpv17 | (RefSeq) mpv17-like protein	[R]	General function prediction only	Mpv17 / PMP22 family	--	Uncharacterized protein {ECO:0000313|EMBL:ERN03387.1} OS=Amborella trichopoda PE=4 SV=1	PREDICTED: uncharacterized protein LOC104605628 [Nelumbo nucifera]
EVM0018160.1	Biological Process: formation of translation preinitiation complex (GO:0001731);; Molecular Function: translation initiation factor activity (GO:0003743);; Cellular Component: eukaryotic translation initiation factor 3 complex (GO:0005852);; Biological Process: regulation of translational initiation (GO:0006446);; Cellular Component: eukaryotic 43S preinitiation complex (GO:0016282);; Cellular Co…	K03245|3.8426e-100|pmum:103336828|K03245 translation initiation factor 3 subunit J | (RefSeq) eukaryotic translation initiation factor 3 subunit J-like	[J]	Translation, ribosomal structure and biogenesis	Translation initiation factor eIF3 subunit	--	Eukaryotic translation initiation factor 3 subunit J {ECO:0000256|HAMAP-Rule:MF_03009} OS=Prunus persica (Peach) PE=3 SV=1	PREDICTED: eukaryotic translation initiation factor 3 subunit J-like [Prunus mume]
EVM0012997.1	Biological Process: iron ion transport (GO:0006826);; Biological Process: aging (GO:0007568);; Biological Process: cellular response to iron ion starvation (GO:0010106);; Biological Process: response to nitrate (GO:0010167);; Biological Process: regulation of anion channel activity (GO:0010359);; Biological Process: nitrate transport (GO:0015706);; Molecular Function: transferase activity (GO:001…	--	[P]	Inorganic ion transport and metabolism	Rhodanese-like domain	Rhodanese-like domain-containing protein 19, mitochondrial (Precursor) GN=STR19 OS=Arabidopsis thaliana (Mouse-ear cress) PE=2 SV=1	Uncharacterized protein {ECO:0000313|EMBL:KCW72671.1} OS=Eucalyptus grandis (Flooded gum) PE=4 SV=1	PREDICTED: rhodanese-like domain-containing protein 19, mitochondrial isoform X2 [Nelumbo nucifera]
EVM0024145.1	--	--	[O]	Posttranslational modification, protein turnover, chaperones	--	EID1-like F-box protein 3 GN=EDL3 OS=Arabidopsis thaliana (Mouse-ear cress) PE=2 SV=1	Putative uncharacterized protein {ECO:0000313|EMBL:CCB56823.1} OS=Vitis vinifera (Grape) PE=4 SV=1	PREDICTED: EID1-like F-box protein 3 [Nelumbo nucifera]
EVM0010364.1	Molecular Function: DNA binding (GO:0003677);; Cellular Component: photosystem I (GO:0009522);; Biological Process: photosynthesis (GO:0015979);; Cellular Component: integral component of membrane (GO:0016021);; Molecular Function: protein dimerization activity (GO:0046983);;	--	--	--	Protein of unknown function (DUF 659)	--	Putative uncharacterized protein {ECO:0000313|EMBL:CAN68527.1} OS=Vitis vinifera (Grape) PE=4 SV=1	PREDICTED: uncharacterized protein LOC104611538 [Nelumbo nucifera]
EVM0015447.1	--	--	--	--	--	--	Uncharacterized protein {ECO:0000313|EMBL:KGN60130.1} OS=Cucumis sativus (Cucumber) PE=4 SV=1	PREDICTED: uncharacterized protein DDB_G0283697 [Nelumbo nucifera]
EVM0000265.1	Biological Process: transport (GO:0044765);;	--	[P]	Inorganic ion transport and metabolism	Cation transport protein	Probable cation transporter HKT6 GN=OSJNBa0073A21.31 OS=Oryza sativa subsp. japonica (Rice) PE=2 SV=1	Putative uncharacterized protein {ECO:0000313|EMBL:CCB62273.1} OS=Vitis vinifera (Grape) PE=4 SV=1	PREDICTED: probable cation transporter HKT7 [Nelumbo nucifera]
EVM0003121.1	Molecular Function: taxadien-5-alpha-ol O-acetyltransferase activity (GO:0050638);;	--	--	--	Transferase family	Omega-hydroxypalmitate O-feruloyl transferase GN=MEE6.11 OS=Arabidopsis thaliana (Mouse-ear cress) PE=1 SV=1	Taxadien-5-alpha-ol O-acetyltransferase, putative {ECO:0000313|EMBL:EEF47018.1} OS=Ricinus communis (Castor bean) PE=4 SV=1	PREDICTED: omega-hydroxypalmitate O-feruloyl transferase [Nelumbo nucifera]
EVM0009690.1	Cellular Component: cell part (GO:0044464);;	K14499|5.19378e-89|mdm:103421135|K14499 BRI1 kinase inhibitor 1 | (RefSeq) BRI1 kinase inhibitor 1-like	--	--	--	BRI1 kinase inhibitor 1 GN=BKI1 OS=Arabidopsis thaliana (Mouse-ear cress) PE=1 SV=1	Uncharacterized protein {ECO:0000313|EMBL:EMJ23691.1} OS=Prunus persica (Peach) PE=4 SV=1	PREDICTED: BRI1 kinase inhibitor 1-like [Malus domestica]
EVM0003098.1	--	K18758|1.57884e-15|pda:103716115|K18758 DIS3-like exonuclease 2 [EC:3.1.13.-] | (RefSeq) DIS3-like exonuclease 2	[J]	Translation, ribosomal structure and biogenesis	--	DIS3-like exonuclease 2 {ECO:0000255|HAMAP-Rule:MF_03045} GN=SOV OS=Arabidopsis thaliana (Mouse-ear cress) PE=1 SV=1	DIS3-like exonuclease 2 {ECO:0000256|HAMAP-Rule:MF_03045} OS=Morus notabilis PE=3 SV=1	PREDICTED: DIS3-like exonuclease 2 [Phoenix dactylifera]
EVM0014443.1	--	K14558|9.30087e-164|pda:103717859|K14558 periodic tryptophan protein 2 | (RefSeq) periodic tryptophan protein 2 homolog	[A]	RNA processing and modification	Dip2/Utp12 Family	ABC transporter C family member 8 (Precursor) GN=MXL8.11 OS=Arabidopsis thaliana (Mouse-ear cress) PE=2 SV=3	Putative uncharacterized protein {ECO:0000313|EMBL:CCB59561.1} OS=Vitis vinifera (Grape) PE=4 SV=1	PREDICTED: periodic tryptophan protein 2 homolog isoform X1 [Phoenix dactylifera]
EVM0005910.1	Biological Process: response to stress (GO:0006950);;	--	--	--	Universal stress protein family	Universal stress protein A-like protein GN=At3g01520 OS=Arabidopsis thaliana (Mouse-ear cress) PE=1 SV=2	Uncharacterized protein {ECO:0000313|EMBL:ESR36986.1} OS=Citrus clementina PE=4 SV=1	PREDICTED: uncharacterized protein LOC102621599 isoform X2 [Citrus sinensis]
EVM0024609.8	--	--	[S]	Function unknown	Chromosome segregation during meiosis	--	Uncharacterized protein {ECO:0000313|EMBL:EOY02890.1} OS=Theobroma cacao (Cacao) PE=4 SV=1	PREDICTED: uncharacterized protein LOC104591805 isoform X2 [Nelumbo nucifera]
EVM0017504.1	Molecular Function: protein serine/threonine kinase activity (GO:0004674);; Molecular Function: ATP binding (GO:0005524);; Biological Process: protein phosphorylation (GO:0006468);; Biological Process: transmembrane receptor protein tyrosine kinase signaling pathway (GO:0007169);; Biological Process: embryo sac egg cell differentiation (GO:0009560);; Cellular Component: integral component of memb…	--	--	--	Protein kinase domain	Probable LRR receptor-like serine/threonine-protein kinase At5g45780 (Precursor) GN=At5g45780 OS=Arabidopsis thaliana (Mouse-ear cress) PE=2 SV=1	Putative uncharacterized protein {ECO:0000313|EMBL:CBI30706.3} OS=Vitis vinifera (Grape) PE=3 SV=1	PREDICTED: probable LRR receptor-like serine/threonine-protein kinase At5g45780 isoform X4 [Nelumbo nucifera]
EVM0014799.1	Biological Process: response to stress (GO:0006950);; Biological Process: tetrapyrrole biosynthetic process (GO:0033014);; Biological Process: cellular process (GO:0044763);; Biological Process: regulation of cellular process (GO:0050794);;	K01772|2.39181e-179|sly:101248153|K01772 protoporphyrin/coproporphyrin ferrochelatase [EC:4.99.1.1 4.99.1.9] | (RefSeq) ferrochelatase-2, chloroplastic	[H]	Coenzyme transport and metabolism	Ferrochelatase	Ferrochelatase-2, chloroplastic (Precursor) GN=HEMH OS=Cucumis sativus (Cucumber) PE=2 SV=1	Ferrochelatase {ECO:0000256|RuleBase:RU000607} OS=Nicotiana tabacum (Common tobacco) PE=2 SV=1	PREDICTED: ferrochelatase-2, chloroplastic [Nelumbo nucifera]
EVM0025463.1	--	K14488|1.53528e-42|vvi:100252164|K14488 SAUR family protein | (RefSeq) auxin-responsive protein SAUR21	--	--	Auxin responsive protein	Auxin-induced protein X15 OS=Glycine max (Soybean) PE=2 SV=1	Putative uncharacterized protein {ECO:0000313|EMBL:CAN65264.1} OS=Vitis vinifera (Grape) PE=4 SV=1	PREDICTED: auxin-induced protein 6B-like [Nelumbo nucifera]
EVM0007333.1	--	--	[K]	Transcription	N-terminal domain of CBF1 interacting co-repressor CIR	Uncharacterized zinc finger CCHC domain-containing protein At4g19190 GN=At4g19190 OS=Arabidopsis thaliana (Mouse-ear cress) PE=2 SV=1	Uncharacterized protein {ECO:0000313|EMBL:KDP37808.1} OS=Jatropha curcas (Barbados nut) PE=4 SV=1	PREDICTED: uncharacterized zinc finger CCHC domain-containing protein At4g19190 [Elaeis guineensis]
EVM0012352.1	Cellular Component: cytosol (GO:0005829);;	K18624|0|vvi:100257054|K18624 macrophage erythroblast attacher | (RefSeq) macrophage erythroblast attacher	[S]	Function unknown	CTLH/CRA C-terminal to LisH motif domain	--	Putative uncharacterized protein {ECO:0000313|EMBL:CBI25320.3} OS=Vitis vinifera (Grape) PE=4 SV=1	PREDICTED: macrophage erythroblast attacher [Nelumbo nucifera]
EVM0019996.1	--	--	--	--	Transcriptional repressor, ovate	Transcription repressor OFP3 GN=OFP3 OS=Arabidopsis thaliana (Mouse-ear cress) PE=1 SV=1	Putative uncharacterized protein {ECO:0000313|EMBL:CCB44779.1} OS=Vitis vinifera (Grape) PE=4 SV=1	PREDICTED: transcription repressor OFP1 [Nelumbo nucifera]
EVM0015844.1	Biological Process: amino acid transmembrane transport (GO:0003333);; Molecular Function: amino acid transmembrane transporter activity (GO:0015171);; Cellular Component: integral component of membrane (GO:0016021);;	--	[E]	Amino acid transport and metabolism	Amino acid permease	Cationic amino acid transporter 6, chloroplastic (Precursor) GN=CAT6 OS=Arabidopsis thaliana (Mouse-ear cress) PE=2 SV=1	Uncharacterized protein {ECO:0000313|EMBL:ERP63369.1} OS=Populus trichocarpa (Western balsam poplar) PE=4 SV=1	PREDICTED: cationic amino acid transporter 6, chloroplastic-like [Populus euphratica]
EVM0024433.1	--	K10703|1.42615e-116|tcc:TCM_041905|K10703 very-long-chain (3R)-3-hydroxyacyl-CoA dehydratase [EC:4.2.1.134] | (RefSeq) Tyrosine phosphatase-like member B isoform 1	[R]	General function prediction only	Protein tyrosine phosphatase-like protein, PTPLA	Very-long-chain (3R)-3-hydroxyacyl-CoA dehydratase PASTICCINO 2 GN=F12B17.170 OS=Arabidopsis thaliana (Mouse-ear cress) PE=1 SV=1	Tyrosine phosphatase-like member B isoform 1 {ECO:0000313|EMBL:EOY34144.1} OS=Theobroma cacao (Cacao) PE=4 SV=1	PREDICTED: very-long-chain (3R)-3-hydroxyacyl-CoA dehydratase 2 isoform X1 [Nelumbo nucifera]
EVM0006672.1	--	--	[M]	Cell wall/membrane/envelope biogenesis	NAD dependent epimerase/dehydratase family	UDP-glucose 4-epimerase GEPI48 OS=Cyamopsis tetragonoloba (Guar) PE=2 SV=1	Uncharacterized protein {ECO:0000313|EMBL:ERN11079.1} OS=Amborella trichopoda PE=3 SV=1	hypothetical protein AMTR_s00024p00131820 [Amborella trichopoda]
EVM0022864.1	Molecular Function: protein serine/threonine kinase activity (GO:0004674);; Molecular Function: protein tyrosine kinase activity (GO:0004713);; Molecular Function: ATP binding (GO:0005524);; Cellular Component: plasma membrane (GO:0005886);; Biological Process: glycolytic process (GO:0006096);; Biological Process: water transport (GO:0006833);; Biological Process: hyperosmotic response (GO:000697…	--	[G]	Carbohydrate transport and metabolism	Protein kinase domain	Shaggy-related protein kinase zeta GN=ASK6 OS=Arabidopsis thaliana (Mouse-ear cress) PE=2 SV=2	Putative uncharacterized protein {ECO:0000313|EMBL:CBI30705.3} OS=Vitis vinifera (Grape) PE=4 SV=1	PREDICTED: shaggy-related protein kinase eta [Nelumbo nucifera]
EVM0011742.1	Molecular Function: structural constituent of ribosome (GO:0003735);; Cellular Component: ribosome (GO:0005840);; Biological Process: translation (GO:0006412);;	K02885|5.1652e-141|vvi:100267158|K02885 large subunit ribosomal protein L19e | (RefSeq) 60S ribosomal protein L19-like	[J]	Translation, ribosomal structure and biogenesis	Ribosomal protein L19e	60S ribosomal protein L19-2 GN=RPL19B OS=Arabidopsis thaliana (Mouse-ear cress) PE=2 SV=1	Ribosomal protein L19 {ECO:0000256|RuleBase:RU000574} OS=Vitis vinifera (Grape) PE=3 SV=1	PREDICTED: 60S ribosomal protein L19-2 [Vitis vinifera]
EVM0001318.1	Biological Process: sterol biosynthetic process (GO:0016126);; Biological Process: pentacyclic triterpenoid biosynthetic process (GO:0019745);;	--	[R]	General function prediction only	C2 domain	Synaptotagmin-3 GN=F21E1.140 OS=Arabidopsis thaliana (Mouse-ear cress) PE=2 SV=1	Putative uncharacterized protein {ECO:0000313|EMBL:CBI31446.3} OS=Vitis vinifera (Grape) PE=4 SV=1	PREDICTED: synaptotagmin-3 [Nelumbo nucifera]
EVM0021889.1	--	--	[P]	Inorganic ion transport and metabolism	Heavy-metal-associated domain	Heavy metal-associated isoprenylated plant protein 26 (Precursor) GN=F20M13.140 OS=Arabidopsis thaliana (Mouse-ear cress) PE=1 SV=1	Putative uncharacterized protein {ECO:0000313|EMBL:CBI21235.3} OS=Vitis vinifera (Grape) PE=4 SV=1	PREDICTED: uncharacterized protein LOC104591925 [Nelumbo nucifera]
EVM0017215.1	Biological Process: lipid metabolic process (GO:0006629);; Molecular Function: lipase activity (GO:0016298);;	--	--	--	GDSL-like Lipase/Acylhydrolase	GDSL esterase/lipase At5g37690 (Precursor) GN=At5g37690 OS=Arabidopsis thaliana (Mouse-ear cress) PE=2 SV=1	Uncharacterized protein {ECO:0000313|EMBL:ESW13911.1} OS=Phaseolus vulgaris (Kidney bean) PE=4 SV=1	PREDICTED: GDSL esterase/lipase At5g37690 [Nelumbo nucifera]
EVM0025382.1	Cellular Component: cytoplasm (GO:0005737);; Molecular Function: glyceraldehyde-3-phosphate dehydrogenase (NADP+) (non-phosphorylating) activity (GO:0008886);; Biological Process: oxidation-reduction process (GO:0055114);;	K00131|0|vvi:100260378|K00131 glyceraldehyde-3-phosphate dehydrogenase (NADP+) [EC:1.2.1.9] | (RefSeq) NADP-dependent glyceraldehyde-3-phosphate dehydrogenase	[C]	Energy production and conversion	Aldehyde dehydrogenase family	NADP-dependent glyceraldehyde-3-phosphate dehydrogenase GN=GAPN OS=Triticum aestivum (Wheat) PE=1 SV=2	Putative uncharacterized protein {ECO:0000313|EMBL:CBI36517.3} OS=Vitis vinifera (Grape) PE=3 SV=1	PREDICTED: NADP-dependent glyceraldehyde-3-phosphate dehydrogenase [Vitis vinifera]
EVM0007600.1	Biological Process: metabolic process (GO:0008152);;	--	[I]	Lipid transport and metabolism	Patatin-like phospholipase	Patatin-like protein 6 GN=PLP6 OS=Arabidopsis thaliana (Mouse-ear cress) PE=2 SV=1	Patatin {ECO:0000256|RuleBase:RU361262} OS=Vitis vinifera (Grape) PE=3 SV=1	PREDICTED: patatin-like protein 7 [Nelumbo nucifera]
EVM0005960.1	Cellular Component: intracellular membrane-bounded organelle (GO:0043231);;	--	--	--	Leucine-zipper of ternary complex factor MIP1	--	Uncharacterized protein {ECO:0000313|EMBL:KDP33990.1} OS=Jatropha curcas (Barbados nut) PE=4 SV=1	PREDICTED: uncharacterized protein LOC103717791 isoform X2 [Phoenix dactylifera]
EVM0003363.1	Molecular Function: metal ion binding (GO:0046872);;	--	[R]	General function prediction only	Zinc finger C-x8-C-x5-C-x3-H type (and similar)	Zinc finger CCCH domain-containing protein 32 GN=At2g47850 OS=Arabidopsis thaliana (Mouse-ear cress) PE=2 SV=2	Putative uncharacterized protein {ECO:0000313|EMBL:CBI32253.3} OS=Vitis vinifera (Grape) PE=4 SV=1	PREDICTED: zinc finger CCCH domain-containing protein 32 [Nelumbo nucifera]
EVM0022792.1	Molecular Function: magnesium ion binding (GO:0000287);; Molecular Function: pyruvate kinase activity (GO:0004743);; Biological Process: glycolytic process (GO:0006096);; Biological Process: phosphorylation (GO:0016310);; Molecular Function: potassium ion binding (GO:0030955);;	--	[G]	Carbohydrate transport and metabolism	Pyruvate kinase, barrel domain	Pyruvate kinase, cytosolic isozyme OS=Nicotiana tabacum (Common tobacco) PE=2 SV=1	Pyruvate kinase {ECO:0000256|RuleBase:RU000504} OS=Amborella trichopoda PE=3 SV=1	PREDICTED: probable pyruvate kinase, cytosolic isozyme [Nelumbo nucifera]
EVM0007305.1	--	--	[S]	Function unknown	Coiled-coil domain containing protein (DUF2052)	--	Uncharacterized protein {ECO:0000313|EMBL:EMJ10545.1} OS=Prunus persica (Peach) PE=4 SV=1	PREDICTED: coiled-coil domain-containing protein 97 [Nelumbo nucifera]
EVM0013176.1	--	--	--	--	WRKY DNA -binding domain	Probable WRKY transcription factor 13 GN=WRKY13 OS=Arabidopsis thaliana (Mouse-ear cress) PE=2 SV=1	Putative uncharacterized protein {ECO:0000313|EMBL:CBI21534.3} OS=Vitis vinifera (Grape) PE=4 SV=1	PREDICTED: probable WRKY transcription factor 13 [Vitis vinifera]
EVM0006990.1	Molecular Function: histidine decarboxylase activity (GO:0004398);; Biological Process: carboxylic acid metabolic process (GO:0019752);; Molecular Function: pyridoxal phosphate binding (GO:0030170);;	--	[E]	Amino acid transport and metabolism	Pyridoxal-dependent decarboxylase conserved domain	Serine decarboxylase 1 OS=Oryza sativa subsp. japonica (Rice) PE=3 SV=1	Uncharacterized protein {ECO:0000313|EMBL:ERN15987.1} OS=Amborella trichopoda PE=3 SV=1	PREDICTED: serine decarboxylase-like [Nelumbo nucifera]
EVM0014125.1	--	--	--	--	--	Flowering-promoting factor 1 GN=FPF1 OS=Sinapis alba (White mustard) PE=2 SV=1	Uncharacterized protein {ECO:0000313|EMBL:KDP33436.1} OS=Jatropha curcas (Barbados nut) PE=4 SV=1	PREDICTED: flowering-promoting factor 1 [Nelumbo nucifera]
EVM0018935.1	Molecular Function: polysaccharide binding (GO:0030247);;	--	--	--	Wall-associated receptor kinase galacturonan-binding	Wall-associated receptor kinase 3 (Precursor) GN=WAK3 OS=Arabidopsis thaliana (Mouse-ear cress) PE=2 SV=2	Putative uncharacterized protein {ECO:0000313|EMBL:CBI23208.3} OS=Vitis vinifera (Grape) PE=4 SV=1	PREDICTED: wall-associated receptor kinase-like 20 [Nelumbo nucifera]
EVM0020366.1	--	--	--	--	Protein of unknown function (DUF1191)	--	Coffea canephora DH200=94 genomic scaffold, scaffold_41 {ECO:0000313|EMBL:CDP09834.1} OS=Coffea canephora (Robusta coffee) PE=4 SV=1	PREDICTED: uncharacterized protein LOC104608351 [Nelumbo nucifera]
EVM0021300.1	--	K12599|0|vvi:100253599|K12599 antiviral helicase SKI2 [EC:3.6.4.-] | (RefSeq) DExH-box ATP-dependent RNA helicase DExH11	[A]	RNA processing and modification	DSHCT (NUC185) domain	DEAD-box ATP-dependent RNA helicase ISE2, chloroplastic (Precursor) GN=F20P5.20 OS=Arabidopsis thaliana (Mouse-ear cress) PE=1 SV=2	Uncharacterized protein {ECO:0000313|EMBL:EMJ06148.1} OS=Prunus persica (Peach) PE=4 SV=1	PREDICTED: helicase SKI2W [Nelumbo nucifera]
EVM0014044.1	--	--	[S]	Function unknown	BSD domain	--	Putative uncharacterized protein {ECO:0000313|EMBL:CCB50373.1} OS=Vitis vinifera (Grape) PE=4 SV=1	PREDICTED: BSD domain-containing protein 1-like [Nelumbo nucifera]
EVM0023406.1	--	--	--	--	ENT domain	--	Uncharacterized protein {ECO:0000313|EMBL:ESR64240.1} OS=Citrus clementina PE=4 SV=1	PREDICTED: uncharacterized protein LOC104592353 [Nelumbo nucifera]
EVM0018530.1	--	K10802|8.19159e-67|vvi:100257544|K10802 high mobility group protein B1 | (RefSeq) high mobility group B2 protein-like	[R]	General function prediction only	HMG (high mobility group) box	HMG1/2-like protein OS=Ipomoea nil (Japanese morning glory) PE=2 SV=1	Putative uncharacterized protein {ECO:0000313|EMBL:CBI37645.3} OS=Vitis vinifera (Grape) PE=4 SV=1	PREDICTED: HMG1/2-like protein isoform X2 [Vitis vinifera]
EVM0016908.1	--	--	--	--	Fasciclin domain	Fasciclin-like arabinogalactan protein 2 (Precursor) GN=FLA2 OS=Arabidopsis thaliana (Mouse-ear cress) PE=1 SV=1	Putative uncharacterized protein {ECO:0000313|EMBL:CCB62012.1} OS=Vitis vinifera (Grape) PE=4 SV=1	PREDICTED: fasciclin-like arabinogalactan protein 1 [Nelumbo nucifera]
EVM0013246.1	Cellular Component: chloroplast inner membrane (GO:0009706);; Cellular Component: integral component of membrane (GO:0016021);;	--	[S]	Function unknown	Uncharacterized protein family UPF0016	GDT1-like protein 2, chloroplastic (Precursor) GN=At4g13590 OS=Arabidopsis thaliana (Mouse-ear cress) PE=1 SV=2	Putative uncharacterized protein {ECO:0000313|EMBL:CBI33338.3} OS=Vitis vinifera (Grape) PE=4 SV=1	PREDICTED: GDT1-like protein 2, chloroplastic [Nelumbo nucifera]
EVM0015743.1	Molecular Function: nucleotide binding (GO:0000166);; Molecular Function: translation initiation factor activity (GO:0003743);; Biological Process: translational initiation (GO:0006413);;	K13126|0|tcc:TCM_022364|K13126 polyadenylate-binding protein | (RefSeq) Poly(A) binding protein 7	[AJ]	--	RNA recognition motif. (a.k.a. RRM, RBD, or RNP domain)	Polyadenylate-binding protein 7 GN=PAB7 OS=Arabidopsis thaliana (Mouse-ear cress) PE=2 SV=1	Poly(A) binding protein 7 {ECO:0000313|EMBL:EOY08042.1} OS=Theobroma cacao (Cacao) PE=4 SV=1	PREDICTED: polyadenylate-binding protein 7-like [Nelumbo nucifera]
EVM0020587.1	Molecular Function: ubiquitin-protein transferase activity (GO:0004842);; Biological Process: protein ubiquitination (GO:0016567);;	K10592|5.28689e-47|zma:100384278|K10592 E3 ubiquitin-protein ligase HUWE1 [EC:2.3.2.26] | (RefSeq) GRMZM2G331368; uncharacterized LOC100384278	[OK]	--	HECT-domain (ubiquitin-transferase)	E3 ubiquitin-protein ligase UPL1 GN=UPL1 OS=Arabidopsis thaliana (Mouse-ear cress) PE=1 SV=3	Uncharacterized protein {ECO:0000313|EMBL:ACN36572.1} OS=Zea mays (Maize) PE=2 SV=1	uncharacterized protein LOC100384278 [Zea mays]
EVM0021089.1	--	--	[R]	General function prediction only	PPR repeat family	Pentatricopeptide repeat-containing protein At3g53170 GN=At3g53170 OS=Arabidopsis thaliana (Mouse-ear cress) PE=3 SV=1	Putative uncharacterized protein {ECO:0000313|EMBL:CCB49531.1} OS=Vitis vinifera (Grape) PE=4 SV=1	PREDICTED: pentatricopeptide repeat-containing protein At3g53170 isoform X2 [Nelumbo nucifera]
EVM0006624.1	Biological Process: maltose metabolic process (GO:0000023);; Molecular Function: calcium ion binding (GO:0005509);; Biological Process: pentose-phosphate shunt (GO:0006098);; Cellular Component: chloroplast thylakoid lumen (GO:0009543);; Cellular Component: chloroplast stroma (GO:0009570);; Cellular Component: photosystem II oxygen evolving complex (GO:0009654);; Biological Process: photosynthesi…	--	--	--	PsbP	PsbP domain-containing protein 4, chloroplastic (Precursor) GN=PPD4 OS=Arabidopsis thaliana (Mouse-ear cress) PE=1 SV=2	Putative uncharacterized protein {ECO:0000313|EMBL:CBI19957.3} OS=Vitis vinifera (Grape) PE=4 SV=1	PREDICTED: psbP domain-containing protein 4, chloroplastic isoform X1 [Nelumbo nucifera]
EVM0023131.1	--	K14488|3.23213e-43|vvi:100240974|K14488 SAUR family protein | (RefSeq) auxin-responsive protein SAUR23-like	--	--	Auxin responsive protein	Auxin-induced protein X10A OS=Glycine max (Soybean) PE=2 SV=1	Putative uncharacterized protein {ECO:0000313|EMBL:CCB44509.1} OS=Vitis vinifera (Grape) PE=4 SV=1	PREDICTED: uncharacterized protein LOC104607462 [Nelumbo nucifera]
EVM0006071.1	Molecular Function: zinc ion binding (GO:0008270);;	K10144|2.99697e-167|vvi:100241783|K10144 RING finger and CHY zinc finger domain-containing protein 1 [EC:2.3.2.27] | (RefSeq) E3 ubiquitin-protein ligase MIEL1	[R]	General function prediction only	Zinc-ribbon	--	Putative uncharacterized protein {ECO:0000313|EMBL:CBI30162.3} OS=Vitis vinifera (Grape) PE=4 SV=1	PREDICTED: RING finger and CHY zinc finger domain-containing protein 1 [Nelumbo nucifera]
EVM0010655.1	Molecular Function: hydrolase activity, acting on ester bonds (GO:0016788);;	K01051|6.68854e-149|pxb:103965462|K01051 pectinesterase [EC:3.1.1.11] | (RefSeq) pectinesterase QRT1	--	--	Pectinesterase	Pectinesterase QRT1 (Precursor) GN=MDF20.3 OS=Arabidopsis thaliana (Mouse-ear cress) PE=2 SV=1	Pectinesterase {ECO:0000256|RuleBase:RU000589} OS=Ricinus communis (Castor bean) PE=3 SV=1	PREDICTED: pectinesterase QRT1 [Nelumbo nucifera]
EVM0006752.1	Cellular Component: extracellular region (GO:0005576);; Biological Process: unidimensional cell growth (GO:0009826);; Biological Process: plant-type cell wall loosening (GO:0009828);; Biological Process: plant-type cell wall modification involved in multidimensional cell growth (GO:0009831);; Biological Process: sexual reproduction (GO:0019953);;	--	--	--	Pollen allergen	Putative expansin-B2 (Precursor) OS=Arabidopsis thaliana (Mouse-ear cress) PE=3 SV=2	Uncharacterized protein {ECO:0000313|EMBL:KCW73165.1} OS=Eucalyptus grandis (Flooded gum) PE=3 SV=1	PREDICTED: putative expansin-B2 [Nelumbo nucifera]
EVM0023985.1	Cellular Component: chloroplast (GO:0009507);;	--	--	--	--	--	Uncharacterized protein isoform 1 {ECO:0000313|EMBL:EOX93757.1} OS=Theobroma cacao (Cacao) PE=4 SV=1	PREDICTED: uncharacterized protein LOC104586281 isoform X1 [Nelumbo nucifera]
EVM0018008.1	Cellular Component: integral component of membrane (GO:0016021);;	--	[U]	Intracellular trafficking, secretion, and vesicular transport	Endomembrane protein 70	Transmembrane 9 superfamily member 8 {ECO:0000305} (Precursor) OS=Arabidopsis thaliana (Mouse-ear cress) PE=2 SV=1	Uncharacterized protein {ECO:0000313|EMBL:KDP38681.1} OS=Jatropha curcas (Barbados nut) PE=4 SV=1	PREDICTED: transmembrane 9 superfamily member 4-like [Nelumbo nucifera]
EVM0003470.1	--	K08876|0|vvi:100263836|K08876 SCY1-like protein 1 | (RefSeq) N-terminal kinase-like protein	[R]	General function prediction only	Lung seven transmembrane receptor	--	Putative uncharacterized protein {ECO:0000313|EMBL:CCB49781.1} OS=Vitis vinifera (Grape) PE=4 SV=1	PREDICTED: probable inactive serine/threonine-protein kinase scy1 isoform X1 [Nelumbo nucifera]
EVM0024755.1	Biological Process: covalent chromatin modification (GO:0016569);; Biological Process: gene silencing by RNA (GO:0031047);; Biological Process: regulation of gene expression, epigenetic (GO:0040029);; Biological Process: macromolecule methylation (GO:0043414);; Biological Process: regulation of cellular process (GO:0050794);; Biological Process: nucleic acid metabolic process (GO:0090304);;	--	--	--	Protein of unknown function (DUF632)	--	Putative uncharacterized protein {ECO:0000313|EMBL:EEF32728.1} OS=Ricinus communis (Castor bean) PE=4 SV=1	PREDICTED: uncharacterized protein LOC104603617 [Nelumbo nucifera]
EVM0023887.1	--	--	--	--	Protein of unknown function (DUF789)	--	Putative uncharacterized protein {ECO:0000313|EMBL:CCB48001.1} OS=Vitis vinifera (Grape) PE=4 SV=1	PREDICTED: uncharacterized protein LOC104598865 [Nelumbo nucifera]
EVM0010789.1	Cellular Component: plasma membrane (GO:0005886);; Biological Process: lipid biosynthetic process (GO:0008610);;	K13384|0|mdm:103455798|K13384 (S)-coclaurine N-methyltransferase [EC:2.1.1.140] | (RefSeq) (S)-coclaurine N-methyltransferase-like	--	--	Mycolic acid cyclopropane synthetase	(S)-coclaurine N-methyltransferase OS=Thalictrum flavum subsp. glaucum (Yellow meadow rue) PE=1 SV=1	Uncharacterized protein {ECO:0000313|EMBL:KDP34061.1} OS=Jatropha curcas (Barbados nut) PE=4 SV=1	PREDICTED: (S)-coclaurine N-methyltransferase-like [Nelumbo nucifera]
EVM0001209.1	--	--	--	--	NPH3 family	Coleoptile phototropism protein 1 OS=Oryza sativa subsp. japonica (Rice) PE=2 SV=1	Uncharacterized protein {ECO:0000313|EMBL:KDO58238.1} OS=Citrus sinensis (Sweet orange) PE=4 SV=1	PREDICTED: coleoptile phototropism protein 1-like [Nelumbo nucifera]
EVM0001148.1	Molecular Function: kinase activity (GO:0016301);;	--	--	--	Protein kinase domain	G-type lectin S-receptor-like serine/threonine-protein kinase RLK1 (Precursor) GN=RLK1 OS=Arabidopsis thaliana (Mouse-ear cress) PE=2 SV=2	Uncharacterized protein {ECO:0000313|EMBL:KDP25140.1} OS=Jatropha curcas (Barbados nut) PE=3 SV=1	PREDICTED: G-type lectin S-receptor-like serine/threonine-protein kinase RLK1 [Elaeis guineensis]
EVM0014967.2	Molecular Function: DNA binding (GO:0003677);; Molecular Function: helicase activity (GO:0004386);; Molecular Function: iron ion binding (GO:0005506);; Molecular Function: ATP binding (GO:0005524);; Cellular Component: nucleus (GO:0005634);; Molecular Function: zinc ion binding (GO:0008270);; Molecular Function: transferase activity (GO:0016740);;	--	[R]	General function prediction only	SNF2 family N-terminal domain	CHD3-type chromatin-remodeling factor PICKLE GN=At2g25170 OS=Arabidopsis thaliana (Mouse-ear cress) PE=1 SV=1	Putative uncharacterized protein {ECO:0000313|EMBL:CCB46826.1} OS=Vitis vinifera (Grape) PE=4 SV=1	PREDICTED: CHD3-type chromatin-remodeling factor PICKLE [Nelumbo nucifera]
EVM0023450.1	--	--	[O]	Posttranslational modification, protein turnover, chaperones	Myb-like DNA-binding domain	Transcription factor DIVARICATA GN=DIVARICATA OS=Antirrhinum majus (Garden snapdragon) PE=2 SV=1	Uncharacterized protein {ECO:0000313|EMBL:EYU39425.1} OS=Erythranthe guttata (Yellow monkey flower) PE=4 SV=1	PREDICTED: transcription factor DIVARICATA-like [Nelumbo nucifera]
EVM0009788.1	--	--	[R]	General function prediction only	PPR repeat family	Pentatricopeptide repeat-containing protein At3g22470, mitochondrial (Precursor) GN=At3g22470 OS=Arabidopsis thaliana (Mouse-ear cress) PE=2 SV=1	Putative uncharacterized protein {ECO:0000313|EMBL:CCB58717.1} OS=Vitis vinifera (Grape) PE=4 SV=1	PREDICTED: pentatricopeptide repeat-containing protein At1g12300, mitochondrial-like [Nelumbo nucifera]
EVM0003719.1	--	--	--	--	Alpha/beta hydrolase family	Methylesterase 17 GN=MES17 OS=Arabidopsis thaliana (Mouse-ear cress) PE=1 SV=1	Methyl esterase 17 {ECO:0000313|EMBL:EOY20194.1} OS=Theobroma cacao (Cacao) PE=4 SV=1	Pheophorbidase [Gossypium arboreum]
EVM0025218.1	Biological Process: maltose biosynthetic process (GO:0000024);; Biological Process: starch catabolic process (GO:0005983);; Biological Process: response to cold (GO:0009409);; Cellular Component: chloroplast stroma (GO:0009570);; Molecular Function: beta-amylase activity (GO:0016161);; Molecular Function: cation binding (GO:0043169);;	K01177|0|pop:POPTR_0003s03330g|K01177 beta-amylase [EC:3.2.1.2] | (RefSeq) beta-amylase family protein	--	--	Glycosyl hydrolase family 14	Beta-amylase 3, chloroplastic (Precursor) OS=Arabidopsis thaliana (Mouse-ear cress) PE=1 SV=3	Beta-amylase {ECO:0000313|EMBL:AFO84076.1} OS=Actinidia chinensis (Kiwi) PE=2 SV=1	beta-amylase [Actinidia chinensis]
EVM0021083.1	Molecular Function: nucleotide binding (GO:0000166);; Molecular Function: protein kinase activity (GO:0004672);; Biological Process: cellular protein modification process (GO:0006464);; Biological Process: phosphorylation (GO:0016310);;	--	[T]	Signal transduction mechanisms	Protein kinase domain	Mitogen-activated protein kinase kinase kinase YODA GN=YDA OS=Arabidopsis thaliana (Mouse-ear cress) PE=1 SV=1	Uncharacterized protein {ECO:0000313|EMBL:EMJ14791.1} OS=Prunus persica (Peach) PE=4 SV=1	PREDICTED: mitogen-activated protein kinase kinase kinase YODA isoform X2 [Nelumbo nucifera]
EVM0019896.2	--	--	[R]	General function prediction only	--	Protein indeterminate-domain 12 {ECO:0000303|PubMed:16784536} OS=Arabidopsis thaliana (Mouse-ear cress) PE=2 SV=2	Putative uncharacterized protein {ECO:0000313|EMBL:CCB49579.1} OS=Vitis vinifera (Grape) PE=4 SV=1	PREDICTED: zinc finger protein NUTCRACKER-like [Nelumbo nucifera]
EVM0025121.1	Molecular Function: iron ion binding (GO:0005506);; Biological Process: protein folding (GO:0006457);; Molecular Function: electron transfer activity (GO:0009055);; Molecular Function: heat shock protein binding (GO:0031072);; Molecular Function: unfolded protein binding (GO:0051082);; Molecular Function: iron-sulfur cluster binding (GO:0051536);;	--	[O]	Posttranslational modification, protein turnover, chaperones	DnaJ domain	Chaperone protein dnaJ 10 GN=F28O16.7 OS=Arabidopsis thaliana (Mouse-ear cress) PE=2 SV=2	Uncharacterized protein {ECO:0000313|EMBL:ESW21720.1} OS=Phaseolus vulgaris (Kidney bean) PE=4 SV=1	PREDICTED: uncharacterized protein LOC103708976 [Phoenix dactylifera]
EVM0009769.1	Cellular Component: plasma membrane (GO:0005886);; Biological Process: fatty acid beta-oxidation (GO:0006635);; Biological Process: autophagy (GO:0006914);; Molecular Function: zinc ion binding (GO:0008270);; Biological Process: megagametogenesis (GO:0009561);; Biological Process: systemic acquired resistance (GO:0009627);; Biological Process: salicylic acid biosynthetic process (GO:0009697);; Bi…	K19043|0|vvi:100254749|K19043 E3 ubiquitin-protein ligase RHF [EC:2.3.2.27] | (RefSeq) E3 ubiquitin-protein ligase-like	[O]	Posttranslational modification, protein turnover, chaperones	Ring finger domain	E3 ubiquitin-protein ligase RHF2A GN=RHF2A OS=Arabidopsis thaliana (Mouse-ear cress) PE=2 SV=1	Putative uncharacterized protein {ECO:0000313|EMBL:CBI24399.3} OS=Vitis vinifera (Grape) PE=4 SV=1	PREDICTED: E3 ubiquitin-protein ligase RHF2A-like isoform X2 [Nelumbo nucifera]
EVM0019919.1	Biological Process: MAPK cascade (GO:0000165);; Molecular Function: protein serine/threonine kinase activity (GO:0004674);; Molecular Function: protein serine/threonine/tyrosine kinase activity (GO:0004712);; Molecular Function: non-membrane spanning protein tyrosine kinase activity (GO:0004715);; Molecular Function: ATP binding (GO:0005524);; Biological Process: protein phosphorylation (GO:00064…	--	[T]	Signal transduction mechanisms	Protein tyrosine kinase	Serine/threonine-protein kinase HT1 GN=HT1 OS=Arabidopsis thaliana (Mouse-ear cress) PE=1 SV=1	Putative uncharacterized protein {ECO:0000313|EMBL:CBI35046.3} OS=Vitis vinifera (Grape) PE=3 SV=1	Dual specificity protein kinase splA [Gossypium arboreum]
EVM0005086.1	--	--	--	--	Plastocyanin-like domain	Early nodulin-like protein 1 (Precursor) GN=P0481E12.22 OS=Oryza sativa subsp. japonica (Rice) PE=1 SV=1	Putative uncharacterized protein {ECO:0000313|EMBL:CBI21869.3} OS=Vitis vinifera (Grape) PE=4 SV=1	hypothetical protein F383_23707 [Gossypium arboreum]
EVM0009008.1	--	--	--	--	Plant specific eukaryotic initiation factor 4B	--	Uncharacterized protein {ECO:0000313|EMBL:EMJ12544.1} OS=Prunus persica (Peach) PE=4 SV=1	PREDICTED: uncharacterized protein LOC104604952 [Nelumbo nucifera]
EVM0010181.2	--	--	[L]	Replication, recombination and repair	--	--	Putative uncharacterized protein {ECO:0000313|EMBL:CCB44778.1} OS=Vitis vinifera (Grape) PE=4 SV=1	PREDICTED: uncharacterized protein LOC104593785 [Nelumbo nucifera]
EVM0019818.1	Molecular Function: structural constituent of ribosome (GO:0003735);; Cellular Component: nucleolus (GO:0005730);; Cellular Component: plasma membrane (GO:0005886);; Biological Process: translation (GO:0006412);; Cellular Component: chloroplast (GO:0009507);; Cellular Component: cytosolic large ribosomal subunit (GO:0022625);; Biological Process: ribosome biogenesis (GO:0042254);;	K02936|2.30215e-173|sita:101774396|K02936 large subunit ribosomal protein L7Ae | (RefSeq) 60S ribosomal protein L7a-like	[J]	Translation, ribosomal structure and biogenesis	Ribosomal protein L7Ae/L30e/S12e/Gadd45 family	60S ribosomal protein L7a OS=Oryza sativa subsp. japonica (Rice) PE=2 SV=1	Uncharacterized protein {ECO:0000313|EnsemblPlants:Si030867m} OS=Setaria italica (Foxtail millet) PE=4 SV=1	PREDICTED: 60S ribosomal protein L7a [Nelumbo nucifera]
EVM0023061.1	Molecular Function: obsolete ubiquitin thiolesterase activity (GO:0004221);; Molecular Function: thiol-dependent ubiquitin-specific protease activity (GO:0004843);; Cellular Component: nucleolus (GO:0005730);; Biological Process: ubiquitin-dependent protein catabolic process (GO:0006511);; Biological Process: sister chromatid cohesion (GO:0007062);; Biological Process: photomorphogenesis (GO:0009…	K11858|0|vvi:100259355|K11858 ubiquitin carboxyl-terminal hydrolase 48 [EC:3.4.19.12] | (RefSeq) ubiquitin carboxyl-terminal hydrolase 26	[O]	Posttranslational modification, protein turnover, chaperones	Ubiquitin carboxyl-terminal hydrolase	Ubiquitin carboxyl-terminal hydrolase 26 GN=UBP26 OS=Oryza sativa subsp. indica (Rice) PE=3 SV=1	Ubiquitin carboxyl-terminal hydrolase {ECO:0000256|RuleBase:RU004435} OS=Vitis vinifera (Grape) PE=3 SV=1	PREDICTED: ubiquitin carboxyl-terminal hydrolase 26 [Vitis vinifera]
EVM0016490.2	--	--	--	--	--	WPP domain-interacting tail-anchored protein 1 GN=WIT1 OS=Arabidopsis thaliana (Mouse-ear cress) PE=1 SV=2	Putative uncharacterized protein {ECO:0000313|EMBL:CCB44074.1} OS=Vitis vinifera (Grape) PE=4 SV=1	PREDICTED: WPP domain-interacting tail-anchored protein 1-like isoform X1 [Nelumbo nucifera]
EVM0003545.1	Biological Process: syncytium formation (GO:0006949);; Biological Process: inflammatory response (GO:0006954);; Biological Process: response to other organism (GO:0051707);;	K07253|6.20107e-20|pper:PRUPE_ppa013571mg|K07253 phenylpyruvate tautomerase [EC:5.3.2.1] | (RefSeq) hypothetical protein	[V]	Defense mechanisms	--	--	Uncharacterized protein {ECO:0000313|EMBL:EMJ27089.1} OS=Prunus persica (Peach) PE=4 SV=1	hypothetical protein PRUPE_ppa013571mg [Prunus persica]
EVM0017972.1	--	--	--	--	--	--	Uncharacterized protein {ECO:0000313|EMBL:EEE89571.1} OS=Populus trichocarpa (Western balsam poplar) PE=2 SV=1	PREDICTED: uncharacterized protein LOC104586986 [Nelumbo nucifera]
EVM0010863.1	Molecular Function: glutamate decarboxylase activity (GO:0004351);; Molecular Function: calmodulin binding (GO:0005516);; Biological Process: glutamate metabolic process (GO:0006536);; Cellular Component: plasmodesma (GO:0009506);; Molecular Function: pyridoxal phosphate binding (GO:0030170);;	K01580|0|vvi:100265999|K01580 glutamate decarboxylase [EC:4.1.1.15] | (RefSeq) glutamate decarboxylase	[E]	Amino acid transport and metabolism	Pyridoxal-dependent decarboxylase conserved domain	Glutamate decarboxylase 4 GN=GAD4 OS=Arabidopsis thaliana (Mouse-ear cress) PE=1 SV=1	Glutamate decarboxylase {ECO:0000256|RuleBase:RU361171} OS=Vitis vinifera (Grape) PE=3 SV=1	PREDICTED: glutamate decarboxylase-like [Nelumbo nucifera]
EVM0023106.1	--	K14638|0|tcc:TCM_018029|K14638 solute carrier family 15 (peptide/histidine transporter), member 3/4 | (RefSeq) Amino acid permease, putative isoform 1	[E]	Amino acid transport and metabolism	POT family	Protein NRT1/ PTR FAMILY 5.8 GN=NPF5.8 OS=Arabidopsis thaliana (Mouse-ear cress) PE=2 SV=1	Amino acid permease, putative isoform 1 {ECO:0000313|EMBL:EOY03258.1} OS=Theobroma cacao (Cacao) PE=4 SV=1	PREDICTED: protein NRT1/ PTR FAMILY 5.9-like [Nelumbo nucifera]
EVM0011730.1	Cellular Component: nucleus (GO:0005634);; Cellular Component: cytoplasm (GO:0005737);; Molecular Function: electron transfer activity (GO:0009055);; Molecular Function: protein disulfide oxidoreductase activity (GO:0015035);; Biological Process: cell redox homeostasis (GO:0045454);; Biological Process: stamen morphogenesis (GO:0048448);; Biological Process: petal formation (GO:0048451);; Biologi…	K03676|1.01144e-79|vvi:100254900|K03676 glutaredoxin 3 | (RefSeq) glutaredoxin-C1	[O]	Posttranslational modification, protein turnover, chaperones	Glutaredoxin	Glutaredoxin-C1 OS=Oryza sativa subsp. japonica (Rice) PE=3 SV=1	Putative uncharacterized protein {ECO:0000313|EMBL:CCB47001.1} OS=Vitis vinifera (Grape) PE=4 SV=1	PREDICTED: glutaredoxin-C1-like [Nelumbo nucifera]
EVM0021652.1	--	--	[P]	Inorganic ion transport and metabolism	EF-hand domain pair	--	Uncharacterized protein {ECO:0000313|EMBL:EEF03449.1} OS=Populus trichocarpa (Western balsam poplar) PE=4 SV=1	PREDICTED: calcium uptake protein 1, mitochondrial-like [Nelumbo nucifera]
EVM0002602.1	--	--	[R]	General function prediction only	PPR repeat family	Pentatricopeptide repeat-containing protein At4g13650 GN=PCMP-H42 OS=Arabidopsis thaliana (Mouse-ear cress) PE=2 SV=2	Uncharacterized protein {ECO:0000313|EMBL:ERN20042.1} OS=Amborella trichopoda PE=4 SV=1	PREDICTED: pentatricopeptide repeat-containing protein At4g13650-like [Nelumbo nucifera]
EVM0001116.1	Cellular Component: plasma membrane (GO:0005886);; Biological Process: response to nematode (GO:0009624);; Molecular Function: high-affinity secondary active ammonium transmembrane transporter activity (GO:0015398);; Biological Process: methylammonium transport (GO:0015843);; Cellular Component: integral component of membrane (GO:0016021);; Biological Process: ammonium transmembrane transport (GO…	K03320|0|cit:102627368|K03320 ammonium transporter, Amt family | (RefSeq) ammonium transporter 1 member 2	[P]	Inorganic ion transport and metabolism	Ammonium Transporter Family	Ammonium transporter 1 member 2 GN=AMT1-2 OS=Solanum lycopersicum (Tomato) PE=2 SV=1	Uncharacterized protein {ECO:0000313|EMBL:KDO52481.1} OS=Citrus sinensis (Sweet orange) PE=4 SV=1	PREDICTED: LOW QUALITY PROTEIN: ammonium transporter 1 member 2-like [Citrus sinensis]
EVM0013179.1	Molecular Function: SNAP receptor activity (GO:0005484);; Cellular Component: plasma membrane (GO:0005886);; Biological Process: intracellular protein transport (GO:0006886);; Biological Process: response to abscisic acid (GO:0009737);; Biological Process: vesicle-mediated transport (GO:0016192);;	--	[U]	Intracellular trafficking, secretion, and vesicular transport	SNARE domain	Putative syntaxin-131 GN=SYP131 OS=Arabidopsis thaliana (Mouse-ear cress) PE=3 SV=1	Uncharacterized protein {ECO:0000313|EMBL:KDP39685.1} OS=Jatropha curcas (Barbados nut) PE=3 SV=1	hypothetical protein JCGZ_02705 [Jatropha curcas]
EVM0009568.1	--	--	--	--	--	--	Uncharacterized protein {ECO:0000313|EMBL:ERP57344.1} OS=Populus trichocarpa (Western balsam poplar) PE=4 SV=1	PREDICTED: uncharacterized protein LOC104594852 isoform X2 [Nelumbo nucifera]
EVM0020766.1	Molecular Function: adenine phosphoribosyltransferase activity (GO:0003999);; Cellular Component: Golgi apparatus (GO:0005794);; Cellular Component: cytosol (GO:0005829);; Cellular Component: plasma membrane (GO:0005886);; Biological Process: gluconeogenesis (GO:0006094);; Biological Process: glycolytic process (GO:0006096);; Biological Process: adenine salvage (GO:0006168);; Biological Process: …	K00759|3.11082e-115|vvi:100245536|K00759 adenine phosphoribosyltransferase [EC:2.4.2.7] | (RefSeq) adenine phosphoribosyltransferase 1, chloroplastic	[F]	Nucleotide transport and metabolism	Phosphoribosyl transferase domain	Adenine phosphoribosyltransferase 1, chloroplastic (Precursor) GN=F17L21.24 OS=Arabidopsis thaliana (Mouse-ear cress) PE=1 SV=2	Adenine phosphoribosyltransferase 1 {ECO:0000313|EMBL:EXB43795.1} OS=Morus notabilis PE=3 SV=1	Adenine phosphoribosyltransferase 1 [Morus notabilis]
EVM0024089.1	Cellular Component: ubiquitin ligase complex (GO:0000151);; Molecular Function: ubiquitin-protein transferase activity (GO:0004842);; Biological Process: nodulation (GO:0009877);; Biological Process: protein ubiquitination (GO:0016567);;	--	--	--	WD domain, G-beta repeat	Putative E3 ubiquitin-protein ligase LIN-1 {ECO:0000250|UniProtKB:D1FP53} OS=Lotus japonicus (Lotus corniculatus var. japonicus) PE=2 SV=2	Putative uncharacterized protein {ECO:0000313|EMBL:CCB46041.1} OS=Vitis vinifera (Grape) PE=4 SV=1	unnamed protein product [Vitis vinifera]
EVM0013877.1	Molecular Function: organic cyclic compound binding (GO:0097159);; Molecular Function: heterocyclic compound binding (GO:1901363);;	K18667|0|vvi:100854438|K18667 activating signal cointegrator complex subunit 2 | (RefSeq) activating signal cointegrator 1 complex subunit 2	[K]	Transcription	CUE domain	--	Uncharacterized protein {ECO:0000313|EMBL:KDP41630.1} OS=Jatropha curcas (Barbados nut) PE=4 SV=1	PREDICTED: activating signal cointegrator 1 complex subunit 2 [Vitis vinifera]
EVM0002412.1	Cellular Component: mitochondrial respiratory chain complex III (GO:0005750);; Cellular Component: plasma membrane (GO:0005886);; Biological Process: mitochondrial electron transport, ubiquinol to cytochrome c (GO:0006122);; Molecular Function: ubiquinol-cytochrome-c reductase activity (GO:0008121);; Cellular Component: plastid (GO:0009536);; Molecular Function: electron transporter, transferring…	K00417|4.64093e-70|vvi:100257612|K00417 ubiquinol-cytochrome c reductase subunit 7 | (RefSeq) cytochrome b-c1 complex subunit 7-2	[C]	Energy production and conversion	Ubiquinol-cytochrome C reductase complex 14kD subunit	Cytochrome b-c1 complex subunit 7-2 OS=Arabidopsis thaliana (Mouse-ear cress) PE=1 SV=1	Cytochrome b-c1 complex subunit 7 {ECO:0000256|PIRNR:PIRNR000022} OS=Camellia sinensis (Tea) PE=2 SV=1	PREDICTED: cytochrome b-c1 complex subunit 7-2 [Nelumbo nucifera]
EVM0011450.1	--	K06670|0|vvi:100263480|K06670 cohesin complex subunit SCC1 | (RefSeq) sister chromatid cohesion 1 protein 4	[D]	Cell cycle control, cell division, chromosome partitioning	N terminus of Rad21 / Rec8 like protein	Sister chromatid cohesion 1 protein 4 GN=SYN4 OS=Arabidopsis thaliana (Mouse-ear cress) PE=2 SV=1	Putative uncharacterized protein {ECO:0000313|EMBL:CCB48300.1} OS=Vitis vinifera (Grape) PE=4 SV=1	PREDICTED: sister chromatid cohesion 1 protein 4 [Nelumbo nucifera]
EVM0004101.1	Molecular Function: DNA binding (GO:0003677);; Molecular Function: chromatin binding (GO:0003682);;	--	[O]	Posttranslational modification, protein turnover, chaperones	Myb-like DNA-binding domain	Protein RADIALIS-like 6 GN=F22H5.3 OS=Arabidopsis thaliana (Mouse-ear cress) PE=2 SV=1	RAD-like 6 {ECO:0000313|EMBL:EOX95429.1} OS=Theobroma cacao (Cacao) PE=4 SV=1	PREDICTED: protein RADIALIS-like 4 [Vitis vinifera]
EVM0011883.1	Molecular Function: hydrolase activity (GO:0016787);;	K14403|0|vvi:100266252|K14403 cleavage and polyadenylation specificity factor subunit 3 [EC:3.1.27.-] | (RefSeq) cleavage and polyadenylation specificity factor subunit 3-I	[A]	RNA processing and modification	Pre-mRNA 3'-end-processing endonuclease polyadenylation factor C-term	Cleavage and polyadenylation specificity factor subunit 3-I GN=CPSF73-I OS=Arabidopsis thaliana (Mouse-ear cress) PE=1 SV=1	Putative uncharacterized protein {ECO:0000313|EMBL:CCB55086.1} OS=Vitis vinifera (Grape) PE=4 SV=1	PREDICTED: cleavage and polyadenylation specificity factor subunit 3-I isoform X1 [Vitis vinifera]
EVM0001101.1	--	K07195|0|vvi:100261660|K07195 exocyst complex component 7 | (RefSeq) exocyst complex component EXO70B1	[U]	Intracellular trafficking, secretion, and vesicular transport	Exo70 exocyst complex subunit	Exocyst complex component EXO70B1 GN=EXO70B1 OS=Arabidopsis thaliana (Mouse-ear cress) PE=1 SV=1	Putative uncharacterized protein {ECO:0000313|EMBL:CCB46928.1} OS=Vitis vinifera (Grape) PE=4 SV=1	PREDICTED: exocyst complex component EXO70B1-like [Nelumbo nucifera]
EVM0013143.1	Molecular Function: oxidoreductase activity, acting on paired donors, with incorporation or reduction of molecular oxygen, 2-oxoglutarate as one donor, and incorporation of one atom each of oxygen into both donors (GO:0016706);; Biological Process: metabolic process (GO:0044710);; Biological Process: organic substance metabolic process (GO:0071704);;	K04125|3.79504e-159|vvi:100248676|K04125 gibberellin 2-oxidase [EC:1.14.11.13] | (RefSeq) GA2ox1, GA2ox5; gibberellin 2-beta-dioxygenase 2-like	[QR]	--	2OG-Fe(II) oxygenase superfamily	Gibberellin 2-beta-dioxygenase 2 GN=GA2OX2 OS=Pisum sativum (Garden pea) PE=2 SV=1	GA2ox5 {ECO:0000313|EMBL:AGQ42618.1} OS=Vitis vinifera (Grape) PE=2 SV=1	PREDICTED: gibberellin 2-beta-dioxygenase 2-like [Nelumbo nucifera]
EVM0018125.1	--	K04733|1.52694e-174|tcc:TCM_002965|K04733 interleukin-1 receptor-associated kinase 4 [EC:2.7.11.1] | (RefSeq) Kinase superfamily protein	[T]	Signal transduction mechanisms	Protein kinase domain	Serine/threonine-protein kinase At3g07070 GN=At3g07070 OS=Arabidopsis thaliana (Mouse-ear cress) PE=2 SV=1	Kinase superfamily protein {ECO:0000313|EMBL:EOX93951.1} OS=Theobroma cacao (Cacao) PE=3 SV=1	Kinase superfamily protein [Theobroma cacao]
EVM0012198.1	--	--	[S]	Function unknown	Uncharacterised conserved protein	--	Putative uncharacterized protein {ECO:0000313|EMBL:CBI31418.3} OS=Vitis vinifera (Grape) PE=4 SV=1	PREDICTED: uncharacterized protein LOC104592958 [Nelumbo nucifera]
EVM0009341.1	Biological Process: protein peptidyl-prolyl isomerization (GO:0000413);; Molecular Function: peptidyl-prolyl cis-trans isomerase activity (GO:0003755);; Cellular Component: multivesicular body (GO:0005771);; Cellular Component: endoplasmic reticulum (GO:0005783);; Cellular Component: Golgi stack (GO:0005795);; Cellular Component: trans-Golgi network (GO:0005802);; Cellular Component: cytosol (GO:…	K01802|3.46517e-128|pop:POPTR_0010s19630g|K01802 peptidylprolyl isomerase [EC:5.2.1.8] | (RefSeq) POPTRDRAFT_659517; peptidyl-prolyl cis-trans isomerase family protein	[O]	Posttranslational modification, protein turnover, chaperones	Cyclophilin type peptidyl-prolyl cis-trans isomerase/CLD	Peptidyl-prolyl cis-trans isomerase CYP20-1 (Precursor) GN=MZN1.15 OS=Arabidopsis thaliana (Mouse-ear cress) PE=1 SV=1	Peptidyl-prolyl cis-trans isomerase {ECO:0000256|RuleBase:RU000493} OS=Populus trichocarpa (Western balsam poplar) PE=3 SV=1	PREDICTED: peptidyl-prolyl cis-trans isomerase CYP20-1-like isoform X2 [Nelumbo nucifera]
EVM0007083.1	--	--	--	--	Protein of unknown function (DUF1336)	Protein ENHANCED DISEASE RESISTANCE 2-like GN=EDR2L OS=Arabidopsis thaliana (Mouse-ear cress) PE=2 SV=1	Putative uncharacterized protein {ECO:0000313|EMBL:CCB46903.1} OS=Vitis vinifera (Grape) PE=4 SV=1	PREDICTED: protein ENHANCED DISEASE RESISTANCE 2-like [Nelumbo nucifera]
EVM0013727.1	Molecular Function: microtubule motor activity (GO:0003777);; Molecular Function: ATP binding (GO:0005524);; Cellular Component: kinesin complex (GO:0005871);; Cellular Component: microtubule (GO:0005874);; Biological Process: DNA-dependent DNA replication (GO:0006261);; Biological Process: microtubule-based movement (GO:0007018);; Molecular Function: microtubule binding (GO:0008017);;	--	[Z]	Cytoskeleton	Kinesin motor domain	Kinesin-1-like protein PSS1 {ECO:0000303|PubMed:21282525, ECO:0000312|EMBL:DAA34941.1} OS=Oryza sativa subsp. japonica (Rice) PE=1 SV=1	Kinesin-like protein {ECO:0000256|RuleBase:RU000394} OS=Vitis vinifera (Grape) PE=3 SV=1	PREDICTED: kinesin-1-like protein PSS1 isoform X1 [Nelumbo nucifera]
EVM0008912.1	Cellular Component: endoplasmic reticulum (GO:0005783);; Molecular Function: oxidoreductase activity (GO:0016491);; Cellular Component: organelle membrane (GO:0031090);; Cellular Component: membrane part (GO:0044425);; Molecular Function: metal ion binding (GO:0046872);;	K07418|0|pop:POPTR_0016s14440g|K07418 cytochrome P450 family 2 subfamily J [EC:1.14.14.1] | (RefSeq) POPTRDRAFT_577186, POPTRDRAFT_577188; hypothetical protein	[Q]	Secondary metabolites biosynthesis, transport and catabolism	Cytochrome P450	Cytochrome P450 71A1 GN=CYP71A1 OS=Persea americana (Avocado) PE=1 SV=2	Uncharacterized protein {ECO:0000313|EMBL:EEF04842.2} OS=Populus trichocarpa (Western balsam poplar) PE=3 SV=2	PREDICTED: cytochrome P450 71A1-like [Nelumbo nucifera]
EVM0023070.1	--	--	[R]	General function prediction only	PPR repeat family	Pentatricopeptide repeat-containing protein At4g16390, chloroplastic (Precursor) GN=P67 OS=Arabidopsis thaliana (Mouse-ear cress) PE=1 SV=3	Putative uncharacterized protein {ECO:0000313|EMBL:CCB50058.1} OS=Vitis vinifera (Grape) PE=4 SV=1	PREDICTED: pentatricopeptide repeat-containing protein At4g16390, chloroplastic [Nelumbo nucifera]
EVM0011286.1	Molecular Function: inward rectifier potassium channel activity (GO:0005242);; Cellular Component: plasma membrane (GO:0005886);; Biological Process: iron ion transport (GO:0006826);; Biological Process: cell adhesion (GO:0007155);; Biological Process: response to water deprivation (GO:0009414);; Biological Process: response to salt stress (GO:0009651);; Biological Process: meristem initiation (G…	--	[PT]	--	Ankyrin repeats (3 copies)	Potassium channel AKT1 GN=AKT1 OS=Arabidopsis thaliana (Mouse-ear cress) PE=1 SV=2	Putative uncharacterized protein {ECO:0000313|EMBL:CBI28150.3} OS=Vitis vinifera (Grape) PE=4 SV=1	PREDICTED: potassium channel AKT1-like isoform X1 [Vitis vinifera]
EVM0024044.1	Molecular Function: ribokinase activity (GO:0004747);; Molecular Function: ATP binding (GO:0005524);; Biological Process: D-ribose metabolic process (GO:0006014);; Molecular Function: fructokinase activity (GO:0008865);; Biological Process: phosphorylation (GO:0016310);; Biological Process: starch biosynthetic process (GO:0019252);;	K00847|0|vvi:100245852|K00847 fructokinase [EC:2.7.1.4] | (RefSeq) fructokinase-2-like	[G]	Carbohydrate transport and metabolism	pfkB family carbohydrate kinase	Fructokinase-2 GN=FRK2 OS=Solanum habrochaites (Wild tomato) PE=2 SV=1	Putative uncharacterized protein {ECO:0000313|EMBL:CAN67659.1} OS=Vitis vinifera (Grape) PE=3 SV=1	PREDICTED: probable fructokinase-4 [Vitis vinifera]
EVM0020420.1	--	--	--	--	--	--	Transducin/WD40 repeat-like superfamily protein isoform 1 {ECO:0000313|EMBL:EOY32558.1} OS=Theobroma cacao (Cacao) PE=4 SV=1	PREDICTED: uncharacterized protein LOC104597494 isoform X1 [Nelumbo nucifera]
EVM0025417.1	--	--	--	--	--	Pentatricopeptide repeat-containing protein At2g30100, chloroplastic (Precursor) GN=At2g30100 OS=Arabidopsis thaliana (Mouse-ear cress) PE=2 SV=2	Putative uncharacterized protein {ECO:0000313|EMBL:CCB43457.1} OS=Vitis vinifera (Grape) PE=4 SV=1	PREDICTED: pentatricopeptide repeat-containing protein At2g30100, chloroplastic isoform X2 [Vitis vinifera]
EVM0013463.1	--	--	[O]	Posttranslational modification, protein turnover, chaperones	Thioredoxin	Thioredoxin-like 3-1, chloroplastic (Precursor) GN=WCRKC1 OS=Arabidopsis thaliana (Mouse-ear cress) PE=2 SV=3	Putative uncharacterized protein {ECO:0000313|EMBL:CCB55232.1} OS=Vitis vinifera (Grape) PE=4 SV=1	PREDICTED: thioredoxin-like 3-1, chloroplastic isoform X1 [Vitis vinifera]
EVM0022160.1	--	--	--	--	--	--	Putative uncharacterized protein {ECO:0000313|EMBL:CCB49046.1} OS=Vitis vinifera (Grape) PE=4 SV=1	PREDICTED: uncharacterized protein LOC100255166 [Vitis vinifera]
EVM0024067.1	Molecular Function: binding (GO:0005488);;	K09422|1.5719e-74|cit:102578004|K09422 myb proto-oncogene protein, plant | (RefSeq) RUBY; Myb transcription factor	[K]	Transcription	Myb-like DNA-binding domain	Transcription factor MYB113 GN=MYB113 OS=Arabidopsis thaliana (Mouse-ear cress) PE=1 SV=1	Myb transcription factor {ECO:0000313|EMBL:AFB73913.1} OS=Citrus sinensis (Sweet orange) PE=2 SV=1	Myb transcription factor [Citrus sinensis]
EVM0016915.1	Molecular Function: ATP binding (GO:0005524);; Cellular Component: cytoplasm (GO:0005737);; Cellular Component: plasma membrane (GO:0005886);; Cellular Component: proteasome regulatory particle, base subcomplex (GO:0008540);; Molecular Function: nucleoside-triphosphatase activity (GO:0017111);; Biological Process: protein catabolic process (GO:0030163);;	--	[O]	Posttranslational modification, protein turnover, chaperones	ATPase family associated with various cellular activities (AAA)	26S protease regulatory subunit 7 GN=RPT1 OS=Prunus persica (Peach) PE=2 SV=1	Uncharacterized protein {ECO:0000313|EnsemblPlants:GLYMA03G42370.4} OS=Glycine max (Soybean) PE=3 SV=1	PREDICTED: 26S protease regulatory subunit 7 [Eucalyptus grandis]
EVM0016543.1	--	--	[K]	Transcription	--	Carbon catabolite repressor protein 4 homolog 1 GN=CCR4-1 OS=Arabidopsis thaliana (Mouse-ear cress) PE=2 SV=1	Uncharacterized protein {ECO:0000313|EMBL:KDO70848.1} (Fragment) OS=Citrus sinensis (Sweet orange) PE=4 SV=1	hypothetical protein CISIN_1g0074092mg, partial [Citrus sinensis]
EVM0016577.1	--	K03834|0|vvi:100251314|K03834 tyrosine-specific transport protein | (RefSeq) tyrosine-specific transport protein	--	--	Tryptophan/tyrosine permease family	--	Putative uncharacterized protein {ECO:0000313|EMBL:CCB56190.1} OS=Vitis vinifera (Grape) PE=4 SV=1	PREDICTED: uncharacterized protein LOC104594843 isoform X2 [Nelumbo nucifera]
EVM0021748.1	Molecular Function: non-membrane spanning protein tyrosine kinase activity (GO:0004715);; Molecular Function: ATP binding (GO:0005524);; Biological Process: protein phosphorylation (GO:0006468);;	K04733|0|pmum:103342152|K04733 interleukin-1 receptor-associated kinase 4 [EC:2.7.11.1] | (RefSeq) probable receptor-like protein kinase At5g47070	[T]	Signal transduction mechanisms	Protein kinase domain	Probable receptor-like protein kinase At5g47070 GN=At5g47070 OS=Arabidopsis thaliana (Mouse-ear cress) PE=1 SV=1	Putative uncharacterized protein {ECO:0000313|EMBL:CCB56161.1} OS=Vitis vinifera (Grape) PE=4 SV=1	PREDICTED: probable receptor-like protein kinase At5g47070 [Nelumbo nucifera]
EVM0013553.1	--	--	--	--	--	--	Uncharacterized protein {ECO:0000313|EMBL:KDO67646.1} OS=Citrus sinensis (Sweet orange) PE=4 SV=1	PREDICTED: uncharacterized protein LOC104594570 [Nelumbo nucifera]
EVM0018042.1	Molecular Function: catalytic activity (GO:0003824);; Biological Process: RNA metabolic process (GO:0016070);;	--	--	--	2'-5' RNA ligase superfamily	--	Uncharacterized protein {ECO:0000313|EMBL:EMJ16243.1} OS=Prunus persica (Peach) PE=4 SV=1	PREDICTED: uncharacterized protein LOC103404361 [Malus domestica]
EVM0008596.1	Cellular Component: integral component of membrane (GO:0016021);; Biological Process: protein processing (GO:0016485);; Biological Process: positive regulation of catalytic activity (GO:0043085);;	--	[S]	Function unknown	Aph-1 protein	Gamma-secretase subunit APH1-like GN=At2g31440 OS=Arabidopsis thaliana (Mouse-ear cress) PE=2 SV=2	Uncharacterized protein {ECO:0000313|EMBL:EMJ24933.1} OS=Prunus persica (Peach) PE=4 SV=1	PREDICTED: gamma-secretase subunit APH1-like [Pyrus x bretschneideri]
EVM0013250.1	--	K03861|9.93039e-82|vvi:100251682|K03861 phosphatidylinositol glycan, class P | (RefSeq) phosphatidylinositol N-acetylglucosaminyltransferase subunit P	[S]	Function unknown	PIG-P	Phosphatidylinositol N-acetylglucosaminyltransferase subunit P GN=At1g61280 OS=Arabidopsis thaliana (Mouse-ear cress) PE=2 SV=1	Uncharacterized protein {ECO:0000313|EMBL:EXB70707.1} OS=Morus notabilis PE=4 SV=1	PREDICTED: phosphatidylinositol N-acetylglucosaminyltransferase subunit P-like isoform X2 [Nelumbo nucifera]
EVM0003959.1	Molecular Function: ATP binding (GO:0005524);; Biological Process: obsolete ATP catabolic process (GO:0006200);; Molecular Function: maltose-transporting ATPase activity (GO:0015423);; Cellular Component: membrane (GO:0016020);;	--	[Q]	Secondary metabolites biosynthesis, transport and catabolism	ABC-2 type transporter	ABC transporter G family member 3 GN=F24D13.14 OS=Arabidopsis thaliana (Mouse-ear cress) PE=1 SV=2	Putative uncharacterized protein {ECO:0000313|EMBL:CBI17169.3} OS=Vitis vinifera (Grape) PE=4 SV=1	PREDICTED: ABC transporter G family member 3 isoform X1 [Vitis vinifera]
EVM0018314.1	Molecular Function: threonine-type endopeptidase activity (GO:0004298);; Cellular Component: nucleus (GO:0005634);; Cellular Component: cytoplasm (GO:0005737);; Cellular Component: proteasome core complex (GO:0005839);; Biological Process: proteolysis involved in cellular protein catabolic process (GO:0051603);;	K02737|0|vvi:100261458|K02737 20S proteasome subunit beta 5 [EC:3.4.25.1] | (RefSeq) proteasome subunit beta type-5	[O]	Posttranslational modification, protein turnover, chaperones	Proteasome subunit	Proteasome subunit beta type-5 (Precursor) OS=Spinacia oleracea (Spinach) PE=2 SV=1	Proteasome subunit beta type {ECO:0000256|RuleBase:RU004203} OS=Vitis vinifera (Grape) PE=3 SV=1	PREDICTED: proteasome subunit beta type-5 [Vitis vinifera]
EVM0020575.1	--	K17613|0|pmum:103320266|K17613 calcineurin-binding protein cabin-1 | (RefSeq) uncharacterized LOC103320266	--	--	TPR repeat	--	Putative uncharacterized protein {ECO:0000313|EMBL:CBI20600.3} OS=Vitis vinifera (Grape) PE=4 SV=1	PREDICTED: uncharacterized protein LOC104588240 [Nelumbo nucifera]
EVM0017013.1	Cellular Component: cytoplasm (GO:0005737);;	K06287|2.20839e-109|pda:103707613|K06287 septum formation protein | (RefSeq) maf-like protein DDB_G0281937	[D]	Cell cycle control, cell division, chromosome partitioning	Maf-like protein	--	Putative uncharacterized protein {ECO:0000313|EMBL:CBI17516.3} OS=Vitis vinifera (Grape) PE=4 SV=1	PREDICTED: maf-like protein DDB_G0281937 isoform X1 [Nelumbo nucifera]
EVM0000804.1	Biological Process: metabolic process (GO:0008152);; Molecular Function: hydrolase activity (GO:0016787);;	--	[R]	General function prediction only	Haloacid dehalogenase-like hydrolase	Haloacid dehalogenase-like hydrolase domain-containing protein Sgpp GN=SGPP OS=Arabidopsis thaliana (Mouse-ear cress) PE=1 SV=2	Uncharacterized protein {ECO:0000313|EnsemblPlants:PGSC0003DMT400014892} OS=Solanum tuberosum (Potato) PE=4 SV=1	PREDICTED: haloacid dehalogenase-like hydrolase domain-containing protein Sgpp isoform X1 [Nelumbo nucifera]
EVM0008726.1	--	K20288|0|vvi:100245242|K20288 conserved oligomeric Golgi complex subunit 1 | (RefSeq) conserved oligomeric Golgi complex subunit 1	[I]	Lipid transport and metabolism	Vps51/Vps67	--	Uncharacterized protein {ECO:0000313|EMBL:EEF02337.2} OS=Populus trichocarpa (Western balsam poplar) PE=4 SV=2	PREDICTED: conserved oligomeric Golgi complex subunit 1-like [Nelumbo nucifera]
[truncated: 24,208 more rows]

## Sheet: Contracted genes
Supplementary Information Table S8. The annotation of expanded and contracted gene families in A. trifoliata var. australis genome compared with their most recent common ancestor (MRCA).
[truncated: 984 more rows]

[truncated: 1 more sheets: Expanded genes]
